# Supplementary material for: The Role of Heat-Induced Stress Granules in the Blood–Testis Barrier of Mice
Source: Int J Mol Sci. 2024 Mar 25;25(7):3637. doi: 10.3390/ijms25073637 (PMC11011666; doi:10.3390/ijms25073637)
Supplement: Supplementary file 1 [file ijms-25-03637-s001.zip]

Archive with 5 entries (5 files):
- Figure S1-S3.pdf
- Table S1.xlsx
- Table S2.xlsx
- Table S3.xlsx
- Table S4.xlsx
