# Supplementary material for: The Role of Heat-Induced Stress Granules in the Blood–Testis Barrier of Mice
Source: Int J Mol Sci. 2024 Mar 25;25(7):3637. doi: 10.3390/ijms25073637 (PMC11011666; doi:10.3390/ijms25073637)
Supplement: Supplementary file 1 [file ijms-25-03637-s001.zip › Table S1.xlsx]

## Sheet: Identified proteins in TM4 cell
Protein	Description	Gene	HS1	HS3	HS2	UT1	UT2	UT3	HS.vs.UT FC	HS.vs.UT Pvalue	HS.vs.UT log2FC	HS.vs.UT UP.DOWN	GO_NUM	GO_Description	KEGG_Description	KEGG_EC	KEGG_ko	KOGs_Function_Description	KOGs_Function_Class	KOGs_Class_Description	IPR_Term	Subcellular_localization	TF_family
ENSMUSP00000098405.6	annexin A7 [Source_MGI Symbol_Acc_MGI_88031]	Anxa7	3.46117e+07	2.96434e+07	3.15317e+07	0	0	0	Inf	0	Inf	up	2	Molecular Function:calcium ion binding (GO:0005509),Molecular Function:calcium-dependent phospholipid binding (GO:0005544)	annexin A7/11	--	--	Annexin	U	Intracellular trafficking, secretion, and vesicular transport ;	IPR018502 [Annexin repeat]	plasma membrane protein	--
ENSMUSP00000123784.3	ataxin 2 [Source_MGI Symbol_Acc_MGI_1277223]	Atxn2	6.12528e+06	7.06347e+06	5.28113e+06	0	0	0	Inf	0	Inf	up	--	--	--	--	--	Protein interacting with poly(A)-binding protein	A	RNA processing and modification ;	IPR009818 [Ataxin-2, C-terminal]	--	--
ENSMUSP00000124070.2	ataxin 2 [Source_MGI Symbol_Acc_MGI_1277223]	Atxn2	1.31513e+06	1.63193e+06	1.56429e+06	0	0	0	Inf	0	Inf	up	--	--	--	--	--	Protein interacting with poly(A)-binding protein	A	RNA processing and modification ;	IPR009604 [LsmAD domain] ; IPR009818 [Ataxin-2, C-terminal]	--	--
ENSMUSP00000146023.2	ataxin 2-like [Source_MGI Symbol_Acc_MGI_2446242]	Atxn2l	3.87484e+06	1.67044e+07	1.437e+07	0	0	0	Inf	0	Inf	up	--	--	--	--	--	Protein interacting with poly(A)-binding protein	A	RNA processing and modification ;	IPR009604 [LsmAD domain] ; IPR009818 [Ataxin-2, C-terminal] ; IPR025852 [Ataxin 2, SM domain]	--	--
ENSMUSP00000025762.9	BAF nuclear assembly factor 1 [Source_MGI Symbol_Acc_MGI_1346330]	Banf1	5.5553e+06	1.4338e+06	1.55575e+06	0	0	0	Inf	0	Inf	up	1	Molecular Function:DNA binding (GO:0003677)	barrier-to-autointegration factor	--	--	DNA-bridging protein BAF	BL	Chromatin structure and dynamics ; Replication, recombination and repair ;	IPR004122 [Barrier- to-autointegration factor, BAF]	nucleus protein	--
ENSMUSP00000101862.2	CAP, adenylate cyclase-associated protein 1 (yeast) [Source_MGI Symbol_Acc_MGI_88262]	Cap1	1.45484e+06	6.36759e+06	1.58121e+06	0	0	0	Inf	0	Inf	up	2	Molecular Function:actin binding (GO:0003779),Biological Process:cytoskeleton organization (GO:0007010)	adenylyl cyclase-associated protein	--	--	Adenylate cyclase-associated protein (CAP/Srv2p)	ZT	Cytoskeleton ; Signal transduction mechanisms ;	IPR013912 [Adenylate cyclase-associated CAP, C-terminal] ; IPR013992 [Adenylate cyclase-associated CAP, N-terminal]	--	--
ENSMUSP00000105019.2	core binding factor beta [Source_MGI Symbol_Acc_MGI_99851]	Cbfb	1.42585e+06	1.79745e+06	2.2661e+06	0	0	0	Inf	0	Inf	up	2	Molecular Function:transcription coactivator activity (GO:0003713),Cellular Component:nucleus (GO:0005634)	--	--	--	Transcription factor CBF, beta subunit	K	Transcription ;	IPR003417 [Core binding factor, beta subunit]	--	CBF
ENSMUSP00000005643.8	CUGBP, Elav-like family member 1 [Source_MGI Symbol_Acc_MGI_1342295]	Celf1	3.12935e+06	3.25559e+06	2.11534e+06	0	0	0	Inf	0	Inf	up	1	Molecular Function:nucleic acid binding (GO:0003676)	CUG-BP- and ETR3-like factor	--	--	RNA-binding protein CUGBP1/BRUNO (RRM superfamily)	A	RNA processing and modification ;	IPR000504 [RNA recognition motif domain]	nucleus protein	--
ENSMUSP00000041453.9	chloride intracellular channel 4 (mitochondrial) [Source_MGI Symbol_Acc_MGI_1352754]	Clic4	6.06002e+06	4.24764e+06	3.73911e+06	0	0	0	Inf	0	Inf	up	--	--	chloride intracellular channel protein 4	--	--	Intracellular Cl- channel CLIC, contains GST domain	P	Inorganic ion transport and metabolism ;	--	cytoskeleton protein	--
ENSMUSP00000152897.2	decapping mRNA 1A [Source_MGI Symbol_Acc_MGI_1923151]	Dcp1a	1.94075e+06	2.76554e+06	1.21268e+06	0	0	0	Inf	0	Inf	up	3	Biological Process:deadenylation-dependent decapping of nuclear-transcribed mRNA (GO:0000290),Molecular Function:enzyme activator activity (GO:0008047),Biological Process:positive regulation of catalytic activity (GO:0043085)	mRNA-decapping enzyme 1A	3.-.-.-	ko03018 RNA degradation	Decapping enzyme complex component DCP1	KA	Transcription ; RNA processing and modification ;	IPR010334 [mRNA-decapping enzyme subunit 1] ; IPR031953 [mRNA-decapping enzyme, C-terminal]	nucleus protein	--
ENSMUSP00000020270.5	DExD box helicase 50 [Source_MGI Symbol_Acc_MGI_2182303]	Ddx50	622700	1.22663e+06	1.39791e+06	0	0	0	Inf	0	Inf	up	5	Molecular Function:nucleic acid binding (GO:0003676),Molecular Function:RNA binding (GO:0003723),Molecular Function:helicase activity (GO:0004386),Molecular Function:ATP binding (GO:0005524),Cellular Component:nucleus (GO:0005634)	ATP-dependent RNA helicase DDX50	3.6.4.13	--	ATP-dependent RNA helicase	A	RNA processing and modification ;	IPR001650 [Helicase, C-terminal] ; IPR011545 [DEAD/DEAH box helicase domain] ; IPR012562 [GUCT]	nucleus protein	--
ENSMUSP00000084959.7	deoxyribose-phosphate aldolase (putative) [Source_MGI Symbol_Acc_MGI_1913762]	Dera	5.05614e+06	8.40516e+06	7.55306e+06	0	0	0	Inf	0	Inf	up	1	Molecular Function:lyase activity (GO:0016829)	deoxyribose-phosphate aldolase	4.1.2.4	ko00030 Pentose phosphate pathway	Deoxyribose-phosphate aldolase	F	Nucleotide transport and metabolism ;	IPR002915 [DeoC/FbaB/ lacD aldolase]	--	--
ENSMUSP00000029387.9	eukaryotic translation initiation factor 2A [Source_MGI Symbol_Acc_MGI_1098684]	Eif2a	2.08756e+06	4.63388e+06	1.89463e+06	0	0	0	Inf	0	Inf	up	--	--	translation initiation factor 2A	--	--	Predicted translation initiation factor related to eIF-3a	J	Translation, ribosomal structure and biogenesis ;	IPR013979 [Translation initiation factor, beta propellor-like domain]	--	--
ENSMUSP00000024884.5	eukaryotic translation initiation factor 2-alpha kinase 2 [Source_MGI Symbol_Acc_MGI_1353449]	Eif2ak2	3.27436e+06	7.95823e+06	3.26864e+06	0	0	0	Inf	0	Inf	up	3	Molecular Function:protein kinase activity (GO:0004672),Molecular Function:ATP binding (GO:0005524),Biological Process:protein phosphorylation (GO:0006468)	eukaryotic translation initiation factor 2-alpha kinase 2	2.7.11.1	ko04141 Protein processing in endoplasmic reticulum ko04217 Necroptosis ko05160 Hepatitis C ko05162 Measles ko05164 Influenza A ko05165 Human papillomavirus infection ko05167 Kaposi's sarcoma-associated herpesvirus infection ko05168 Herpes simplex infection ko05169 Epstein-Barr virus infection ko05203 Viral carcinogenesis	eIF-2alpha kinase PEK/EIF2AK3	J	Translation, ribosomal structure and biogenesis ;	IPR000719 [Protein kinase domain] ; IPR014720 [Double-stranded RNA-binding domain]	endoplasmic reticulum protein	--
ENSMUSP00000066038.6	eukaryotic translation initiation factor 3, subunit K [Source_MGI Symbol_Acc_MGI_1921080]	Eif3k	1.53974e+07	1.45844e+07	1.65492e+07	0	0	0	Inf	0	Inf	up	--	--	translation initiation factor 3 subunit K	--	--	Uncharacterized conserved protein	S	Function unknown ;	IPR033464 [CSN8/PSMD8/EIF3K]	nucleus protein	--
ENSMUSP00000111120.2	eukaryotic translation initiation factor 4, gamma 1 [Source_MGI Symbol_Acc_MGI_2384784]	Eif4g1	2.27762e+07	3.16446e+07	3.38479e+07	0	0	0	Inf	0	Inf	up	2	Molecular Function:RNA binding (GO:0003723),Molecular Function:protein binding (GO:0005515)	translation initiation factor 4G	--	ko03013 RNA transport ko05416 Viral myocarditis	Translation initiation factor 4F, ribosome/mRNA-bridging subunit (eIF-4G)	J	Translation, ribosomal structure and biogenesis ;	IPR003307 [W2 domain] ; IPR003890 [MIF4G-like, type 3] ; IPR003891 [Initiation factor eIF-4 gamma, MA3]	--	--
ENSMUSP00000102733.3	ELAV like RNA binding protein 1 [Source_MGI Symbol_Acc_MGI_1100887]	Elavl2	466785	506296	490963	0	0	0	Inf	0	Inf	up	1	Molecular Function:nucleic acid binding (GO:0003676)	ELAV like protein 2/3/4	--	--	RNA-binding protein ELAV/HU (RRM superfamily)	A	RNA processing and modification ;	IPR000504 [RNA recognition motif domain]	nucleus protein	--
ENSMUSP00000132469.2	GTPase activating protein (SH3 domain) binding protein 2 [Source_MGI Symbol_Acc_MGI_2442040]	G3bp2	3.59699e+06	4.00776e+06	3.90833e+06	0	0	0	Inf	0	Inf	up	3	Molecular Function:nucleic acid binding (GO:0003676),Cellular Component:intracellular (GO:0005622),Biological Process:transport (GO:0006810)	--	--	--	RasGAP SH3 binding protein rasputin, contains NTF2 and RRM domains	T	Signal transduction mechanisms ;	IPR000504 [RNA recognition motif domain] ; IPR002075 [Nuclear transport factor 2]	cytoplasm protein	--
ENSMUSP00000074533.2	helicase with zinc finger domain [Source_MGI Symbol_Acc_MGI_1925705]	Helz	652990	1.20029e+06	2.10956e+06	0	0	0	Inf	0	Inf	up	1	Molecular Function:metal ion binding (GO:0046872)	--	--	--	RNA helicase	A	RNA processing and modification ;	IPR000571 [Zinc finger, CCCH-type]	nucleus protein	--
ENSMUSP00000055036.6	LSM family member 14B [Source_MGI Symbol_Acc_MGI_3040677]	Lsm14b	1.07817e+06	1.39469e+06	1.22957e+06	0	0	0	Inf	0	Inf	up	--	--	protein LSM14	--	--	Uncharacterized mRNA-associated protein RAP55	U	Intracellular trafficking, secretion, and vesicular transport ;	IPR019050 [FDF domain] ; IPR025609 [Lsm14-like, N-terminal]	--	--
ENSMUSP00000134222.2	mex3 RNA binding family member A [Source_MGI Symbol_Acc_MGI_1919890]	Mex3a	5.00419e+06	3.65407e+06	3.55159e+06	0	0	0	Inf	0	Inf	up	1	Molecular Function:RNA binding (GO:0003723)	RNA-binding protein MEX3	2.3.2.27	--	Predicted RNA binding protein, contains KH domain	R	General function prediction only ;	IPR004088 [K Homology domain, type 1]	nucleus protein	--
ENSMUSP00000090470.6	musashi RNA-binding protein 2 [Source_MGI Symbol_Acc_MGI_1923876]	Msi2	1.12194e+06	1.24017e+06	1.09939e+06	0	0	0	Inf	0	Inf	up	1	Molecular Function:nucleic acid binding (GO:0003676)	RNA-binding protein Musashi	--	ko03015 mRNA surveillance pathway	RNA-binding protein musashi/mRNA cleavage and polyadenylation factor I complex, subunit HRP1	A	RNA processing and modification ;	IPR000504 [RNA recognition motif domain]	cytoplasm protein	--
ENSMUSP00000028817.7	proliferating cell nuclear antigen [Source_MGI Symbol_Acc_MGI_97503]	Pcna	2.02427e+06	3.62793e+06	3.50228e+06	0	0	0	Inf	0	Inf	up	2	Molecular Function:DNA binding (GO:0003677),Biological Process:regulation of DNA replication (GO:0006275)	proliferating cell nuclear antigen	--	ko03030 DNA replication ko03410 Base excision repair ko03420 Nucleotide excision repair ko03430 Mismatch repair ko04110 Cell cycle ko04530 Tight junction ko05161 Hepatitis B ko05166 HTLV-I infection	DNA polymerase delta processivity factor (proliferating cell nuclear antigen)	L	Replication, recombination and repair ;	IPR022648 [Proliferating cell nuclear antigen, PCNA, N-terminal] ; IPR022649 [Proliferating cell nuclear antigen, PCNA, C-terminal]	nucleus protein	--
ENSMUSP00000002808.7	protein kinase, interferon inducible double stranded RNA dependent activator [Source_MGI Symbol_Acc_MGI_1344375]	Prkra	6.61771e+06	5.82055e+06	5.38627e+06	0	0	0	Inf	0	Inf	up	--	--	--	--	--	Staufen and related double-stranded-RNA-binding proteins	UK	Intracellular trafficking, secretion, and vesicular transport ; Transcription ;	IPR014720 [Double-stranded RNA-binding domain] ; IPR032478 [Staufen, C-terminal]	endoplasmic reticulum protein	--
ENSMUSP00000050292.8	prostaglandin E synthase 3 [Source_MGI Symbol_Acc_MGI_1929282]	Ptges3	2.29035e+06	1.61863e+06	1.58854e+06	0	0	0	Inf	0	Inf	up	--	--	cytosolic prostaglandin-E synthase	5.3.99.3	ko00590 Arachidonic acid metabolism ko01100 Metabolic pathways	HSP90 co-chaperone p23	O	Posttranslational modification, protein turnover, chaperones ;	IPR007052 [CS domain]	cytoplasm protein	--
ENSMUSP00000030315.7	pumilio RNA-binding family member 1 [Source_MGI Symbol_Acc_MGI_1931749]	Pum1	1.32473e+07	2.4766e+07	2.19545e+07	0	0	0	Inf	0	Inf	up	1	Molecular Function:RNA binding (GO:0003723)	pumilio RNA-binding family	--	--	Translational repressor Pumilio/PUF3 and related RNA-binding proteins (Puf superfamily)	J	Translation, ribosomal structure and biogenesis ;	IPR001313 [Pumilio RNA-binding repeat]	nucleus protein	--
ENSMUSP00000131074.2	pumilio RNA-binding family member 2 [Source_MGI Symbol_Acc_MGI_1931751]	Pum2	6.9998e+06	8.33704e+06	8.17927e+06	0	0	0	Inf	0	Inf	up	1	Molecular Function:RNA binding (GO:0003723)	pumilio RNA-binding family	--	--	Translational repressor Pumilio/PUF3 and related RNA-binding proteins (Puf superfamily)	J	Translation, ribosomal structure and biogenesis ;	IPR001313 [Pumilio RNA-binding repeat]	nucleus protein	--
ENSMUSP00000111309.4	RAN binding protein 1 [Source_MGI Symbol_Acc_MGI_96269]	Ranbp1	1.53374e+06	1.03074e+06	804416	0	0	0	Inf	0	Inf	up	1	Biological Process:intracellular transport (GO:0046907)	Ran-binding protein 1	--	ko05166 HTLV-I infection ko05203 Viral carcinogenesis	Ran-binding protein RANBP1 and related RanBD domain proteins	U	Intracellular trafficking, secretion, and vesicular transport ;	IPR000156 [Ran binding domain]	nucleus protein	--
ENSMUSP00000131306.2	RNA binding motif, single stranded interacting protein 1 [Source_MGI Symbol_Acc_MGI_1861774]	Rbms1	2.3848e+06	1.35362e+06	3.51161e+06	0	0	0	Inf	0	Inf	up	1	Molecular Function:nucleic acid binding (GO:0003676)	--	--	--	FOG: RRM domain	R	General function prediction only ;	IPR000504 [RNA recognition motif domain]	nucleus protein	--
ENSMUSP00000089664.3	RNA binding motif, single stranded interacting protein 2 [Source_MGI Symbol_Acc_MGI_1861776]	Rbms2	5.14001e+06	7.51878e+06	7.4384e+06	0	0	0	Inf	0	Inf	up	1	Molecular Function:nucleic acid binding (GO:0003676)	--	--	--	FOG: RRM domain	R	General function prediction only ;	IPR000504 [RNA recognition motif domain]	nucleus protein	--
ENSMUSP00000039621.10	replication factor C (activator 1) 3 [Source_MGI Symbol_Acc_MGI_1916513]	Rfc3	4.48799e+06	5.79231e+06	6.50353e+06	0	0	0	Inf	0	Inf	up	--	--	replication factor C subunit 3/5	--	ko03030 DNA replication ko03420 Nucleotide excision repair ko03430 Mismatch repair	Replication factor C, subunit RFC3	DL	Cell cycle control, cell division, chromosome partitioning ; Replication, recombination and repair ;	--	--	--
ENSMUSP00000149889.2	ring finger protein 214 [Source_MGI Symbol_Acc_MGI_2444451]	Rnf214	1.19655e+06	1.19792e+06	1.41747e+06	0	0	0	Inf	0	Inf	up	--	--	--	--	--	--	--	--	--	cytoplasm protein	--
ENSMUSP00000033671.7	ribosomal protein S6 kinase polypeptide 3 [Source_MGI Symbol_Acc_MGI_104557]	Rps6ka3	3.3225e+06	5.33686e+06	4.0896e+06	0	0	0	Inf	0	Inf	up	4	Molecular Function:protein kinase activity (GO:0004672),Molecular Function:protein serine/threonine kinase activity (GO:0004674),Molecular Function:ATP binding (GO:0005524),Biological Process:protein phosphorylation (GO:0006468)	ribosomal protein S6 kinase alpha-1/2/3/6	2.7.11.1	ko04010 MAPK signaling pathway ko04114 Oocyte meiosis ko04150 mTOR signaling pathway ko04720 Long-term potentiation ko04722 Neurotrophin signaling pathway ko04914 Progesterone-mediated oocyte maturation ko04931 Insulin resistance	Ribosomal protein S6 kinase	T	Signal transduction mechanisms ;	IPR000719 [Protein kinase domain] ; IPR017892 [Protein kinase, C-terminal]	endoplasmic reticulum protein	--
ENSMUSP00000104858.2	staufen double-stranded RNA binding protein 1 [Source_MGI Symbol_Acc_MGI_1338864]	Stau1	3.08632e+06	3.58389e+06	3.18665e+06	0	0	0	Inf	0	Inf	up	--	--	double-stranded RNA-binding protein Staufen	--	--	Staufen and related double-stranded-RNA-binding proteins	UK	Intracellular trafficking, secretion, and vesicular transport ; Transcription ;	IPR014720 [Double-stranded RNA-binding domain] ; IPR032478 [Staufen, C-terminal]	endoplasmic reticulum protein	--
ENSMUSP00000107232.3	tankyrase 1 binding protein 1 [Source_MGI Symbol_Acc_MGI_2446193]	Tnks1bp1	443256	399098	429010	0	0	0	Inf	0	Inf	up	--	--	--	--	--	--	--	--	IPR032764 [Tankyrase 1-binding protein, C-terminal]	--	--
ENSMUSP00000106519.3	tumor protein, translationally-controlled 1 [Source_MGI Symbol_Acc_MGI_104890]	Tpt1	3.18533e+07	3.21683e+07	3.30319e+07	0	0	0	Inf	0	Inf	up	--	--	--	--	--	Microtubule-binding protein (translationally controlled tumor protein)	DZ	Cell cycle control, cell division, chromosome partitioning ; Cytoskeleton ;	IPR018105 [Translationally controlled tumour protein]	cytoplasm protein	--
ENSMUSP00000114572.2	tRNA aspartic acid methyltransferase 1 [Source_MGI Symbol_Acc_MGI_1274787]	Trdmt1	1.03986e+06	928810	376800	0	0	0	Inf	0	Inf	up	--	--	tRNA (cytosine38-C5)-methyltransferase	2.1.1.204	--	C-5 cytosine-specific DNA methylase	K	Transcription ;	IPR029063 [S-adenosyl-L-methionine-dependent methyltransferase]	--	--
ENSMUSP00000030143.7	ubiquitin-associated protein 2 [Source_MGI Symbol_Acc_MGI_1916176]	Ubap2	1.26124e+06	2.26772e+06	1.94497e+06	0	0	0	Inf	0	Inf	up	--	--	--	--	--	--	--	--	IPR022166 [Protein of unknown function DUF3697, ubiquitin-associated protein 2]	--	--
ENSMUSP00000041299.4	ubiquitin specific peptidase 5 (isopeptidase T) [Source_MGI Symbol_Acc_MGI_1347343]	Usp5	894746	644930	716925	0	0	0	Inf	0	Inf	up	3	Molecular Function:zinc ion binding (GO:0008270),Biological Process:protein deubiquitination (GO:0016579),Molecular Function:thiol-dependent ubiquitinyl hydrolase activity (GO:0036459)	ubiquitin carboxyl-terminal hydrolase 5/13	3.4.19.12	--	Ubiquitin-specific protease UBP14	O	Posttranslational modification, protein turnover, chaperones ;	IPR001394 [Peptidase C19, ubiquitin carboxyl-terminal hydrolase] ; IPR001607 [Zinc finger, UBP-type] ; IPR015940 [Ubiquitin-associated domain]	cytoplasm protein	--
ENSMUSP00000104504.3	YTH N6-methyladenosine RNA binding protein 1 [Source_MGI Symbol_Acc_MGI_1917431]	Ythdf1	1.55452e+07	1.791e+07	1.75004e+07	0	0	0	Inf	0	Inf	up	1	Molecular Function:RNA binding (GO:0003723)	YTH domain-containing family protein	--	--	Uncharacterized high-glucose-regulated protein	R	General function prediction only ;	IPR007275 [YTH domain]	--	--
ENSMUSP00000018470.4	tyrosine 3-monooxygenase/tryptophan 5-monooxygenase activation protein, beta polypeptide [Source_MGI Symbol_Acc_MGI_1891917]	Ywhab	2.85761e+06	3.01084e+06	2.86908e+06	0	0	0	Inf	0	Inf	up	--	--	14-3-3 protein beta/theta/zeta	--	ko04110 Cell cycle ko04114 Oocyte meiosis ko04151 PI3K-Akt signaling pathway ko04390 Hippo signaling pathway ko05161 Hepatitis B ko05169 Epstein-Barr virus infection ko05203 Viral carcinogenesis	Multifunctional chaperone (14-3-3 family)	O	Posttranslational modification, protein turnover, chaperones ;	IPR023410 [14-3-3 domain]	cytoplasm protein	--
ENSMUSP00000041308.10	zinc finger CCCH type containing 7 A [Source_MGI Symbol_Acc_MGI_2445044]	Zc3h7a	1.54278e+06	2.40998e+06	2.17002e+06	0	0	0	Inf	0	Inf	up	--	--	--	--	--	--	--	--	--	nucleus protein	--
ENSMUSP00000027888.7	v-abl Abelson murine leukemia viral oncogene 2 (arg, Abelson-related gene) [Source_MGI Symbol_Acc_MGI_87860]	Abl2	1.35915e+06	1.89425e+06	1.53297e+06	0	0	0	Inf	0	Inf	up	5	Molecular Function:protein kinase activity (GO:0004672),Molecular Function:non-membrane spanning protein tyrosine kinase activity (GO:0004715),Molecular Function:protein binding (GO:0005515),Molecular Function:ATP binding (GO:0005524),Biological Process:protein phosphorylation (GO:0006468)	abelson tyrosine-protein kinase 2	2.7.10.2	ko04012 ErbB signaling pathway ko04014 Ras signaling pathway ko05416 Viral myocarditis	Protein tyrosine kinase	T	Signal transduction mechanisms ;	IPR000980 [SH2 domain] ; IPR001245 [Serine-threonine/tyrosine-protein kinase catalytic domain] ; IPR001452 [SH3 domain] ; IPR015015 [F-actin binding]	nucleus protein	--
ENSMUSP00000033634.5	acyl-CoA synthetase long-chain family member 4 [Source_MGI Symbol_Acc_MGI_1354713]	Acsl4	6.47895e+06	2.96048e+06	2.88951e+06	0	0	0	Inf	0	Inf	up	2	Molecular Function:catalytic activity (GO:0003824),Biological Process:metabolic process (GO:0008152)	long-chain acyl-CoA synthetase	6.2.1.3	ko00061 Fatty acid biosynthesis ko00071 Fatty acid degradation ko01100 Metabolic pathways ko01212 Fatty acid metabolism ko03320 PPAR signaling pathway ko04146 Peroxisome ko04216 Ferroptosis ko04920 Adipocytokine signaling pathway	Acyl-CoA synthetase	I	Lipid transport and metabolism ;	IPR000873 [AMP-dependent synthetase/ligase]	cytoplasm protein	--
ENSMUSP00000024123.5	ArfGAP with GTPase domain, ankyrin repeat and PH domain 3 [Source_MGI Symbol_Acc_MGI_2183446]	Agap3	1.03596e+06	2.25407e+06	2.9132e+06	0	0	0	Inf	0	Inf	up	3	Molecular Function:GTPase activator activity (GO:0005096),Molecular Function:GTP binding (GO:0005525),Biological Process:small GTPase mediated signal transduction (GO:0007264)	Arf-GAP with GTPase, ANK repeat and PH domain-containing protein 1/3	--	ko04144 Endocytosis	GTPase-activating protein Centaurin gamma (contains Ras-like GTPase, PH and ankyrin repeat domains)	T	Signal transduction mechanisms ;	IPR001164 [Arf GTPase activating protein] ; IPR001806 [Small GTPase superfamily] ; IPR020683 [Ankyrin repeat-containing domain]	cytoplasm protein	--
ENSMUSP00000104795.3	axin interactor, dorsalization associated [Source_MGI Symbol_Acc_MGI_1919737]	Aida	801720	887924	1.04926e+06	0	0	0	Inf	0	Inf	up	--	--	--	--	--	--	--	--	IPR023421 [Axin interactor, dorsalization-associated protein, N-terminal] ; IPR025939 [Axin interactor dorsalization-associated protein, C-terminal domain]	--	--
ENSMUSP00000042785.7	adenylate kinase 5 [Source_MGI Symbol_Acc_MGI_2677491]	Ak5	1.04969e+06	958779	1.00655e+06	0	0	0	Inf	0	Inf	up	--	--	adenylate kinase	2.7.4.3	ko00230 Purine metabolism ko00730 Thiamine metabolism ko01100 Metabolic pathways	Uridylate kinase/adenylate kinase	F	Nucleotide transport and metabolism ;	--	cytoplasm protein	--
ENSMUSP00000053783.7	ankyrin repeat domain 13 family, member D [Source_MGI Symbol_Acc_MGI_1915673]	Ankrd13d	358158	599365	526843	0	0	0	Inf	0	Inf	up	--	--	ankyrin repeat domain-containing protein 13	--	--	Ankyrin repeat protein	R	General function prediction only ;	IPR020683 [Ankyrin repeat-containing domain] ; IPR021832 [Ankyrin repeat domain-containing protein 13]	Golgi apparatus protein	--
ENSMUSP00000153992.2	ankyrin repeat domain 28 [Source_MGI Symbol_Acc_MGI_2145661]	Ankrd28	564439	771184	646024	0	0	0	Inf	0	Inf	up	1	Molecular Function:protein binding (GO:0005515)	serine/threonine-protein phosphatase 6 regulatory ankyrin repeat subunit A	--	--	FOG: Ankyrin repeat	R	General function prediction only ;	IPR002110 [Ankyrin repeat] ; IPR020683 [Ankyrin repeat-containing domain]	cytoskeleton protein	--
ENSMUSP00000009234.10	adaptor protein complex AP-1, beta 1 subunit [Source_MGI Symbol_Acc_MGI_1096368]	Ap1b1	878213	643427	3.91573e+06	0	0	0	Inf	0	Inf	up	4	Biological Process:intracellular protein transport (GO:0006886),Biological Process:vesicle-mediated transport (GO:0016192),Cellular Component:membrane coat (GO:0030117),Cellular Component:clathrin adaptor complex (GO:0030131)	AP-1 complex subunit beta-1	--	ko04142 Lysosome	Vesicle coat complex AP-1/AP-2/AP-4, beta subunit	U	Intracellular trafficking, secretion, and vesicular transport ;	IPR002553 [Clathrin/coatomer adaptor, adaptin-like, N-terminal] ; IPR008152 [Clathrin adaptor, alpha/beta/gamma-adaptin, appendage, Ig-like subdomain] ; IPR015151 [Beta-adaptin appendage, C-terminal subdomain]	Golgi apparatus protein	--
ENSMUSP00000139222.2	ADP-ribosylation factor GTPase activating protein 1 [Source_MGI Symbol_Acc_MGI_2183559]	Arfgap1	858714	623569	593304	0	0	0	Inf	0	Inf	up	1	Molecular Function:GTPase activator activity (GO:0005096)	ADP-ribosylation factor GTPase-activating protein 1	--	ko04144 Endocytosis	ADP-ribosylation factor GTPase activator	TUZ	Signal transduction mechanisms ; Intracellular trafficking, secretion, and vesicular transport ; Cytoskeleton ;	IPR001164 [Arf GTPase activating protein]	Golgi apparatus protein	--
ENSMUSP00000075242.5	Rho GTPase activating protein 35 [Source_MGI Symbol_Acc_MGI_1929494]	Arhgap35	1.01027e+06	1.89117e+06	1.71953e+06	0	0	0	Inf	0	Inf	up	3	Molecular Function:GTP binding (GO:0005525),Biological Process:signal transduction (GO:0007165),Biological Process:small GTPase mediated signal transduction (GO:0007264)	glucocorticoid receptor DNA-binding factor 1	--	ko04510 Focal adhesion ko04611 Platelet activation ko04670 Leukocyte transendothelial migration ko04810 Regulation of actin cytoskeleton	Rho-GTPase activating protein	T	Signal transduction mechanisms ;	IPR000198 [Rho GTPase-activating protein domain] ; IPR001806 [Small GTPase superfamily] ; IPR002713 [FF domain] ; IPR032835 [Rho GTPase-activating protein, FF domain]	cytoplasm protein	--
ENSMUSP00000019679.6	armadillo repeat containing 6 [Source_MGI Symbol_Acc_MGI_1924063]	Armc6	905073	1.214e+06	3.11422e+06	0	0	0	Inf	0	Inf	up	1	Molecular Function:protein binding (GO:0005515)	--	--	--	Uncharacterized conserved protein	S	Function unknown ;	IPR000225 [Armadillo]	--	--
ENSMUSP00000043462.4	ankyrin repeat and SOCS box-containing 6 [Source_MGI Symbol_Acc_MGI_1919573]	Asb6	1.10788e+06	999870	1.38789e+06	0	0	0	Inf	0	Inf	up	1	Biological Process:intracellular signal transduction (GO:0035556)	ankyrin repeat and SOCS box protein 6	--	--	FOG: Ankyrin repeat	R	General function prediction only ;	IPR001496 [SOCS box domain]	cytoplasm protein	--
ENSMUSP00000157772.2	ATPase family, AAA domain containing 1 [Source_MGI Symbol_Acc_MGI_1915229]	Atad1	507094	850560	790114	0	0	0	Inf	0	Inf	up	1	Molecular Function:ATP binding (GO:0005524)				AAA+-type ATPase	O	Posttranslational modification, protein turnover, chaperones ;	IPR003959 [ATPase, AAA-type, core]	centrosome protein	--
ENSMUSP00000022904.7	ATPase, H+ transporting, lysosomal V1 subunit C1 [Source_MGI Symbol_Acc_MGI_1913585]	Atp6v1c1	2.40489e+06	669281	1.82973e+06	0	0	0	Inf	0	Inf	up	2	Molecular Function:hydrogen ion transmembrane transporter activity (GO:0015078),Biological Process:ATP hydrolysis coupled proton transport (GO:0015991)	V-type H+-transporting ATPase subunit C	--	ko00190 Oxidative phosphorylation ko01100 Metabolic pathways ko04145 Phagosome ko04150 mTOR signaling pathway ko04721 Synaptic vesicle cycle ko04966 Collecting duct acid secretion ko05323 Rheumatoid arthritis	Vacuolar H+-ATPase V1 sector, subunit C	C	Energy production and conversion ;	IPR004907 [ATPase, V1 complex, subunit C]	--	--
ENSMUSP00000025239.8	bridging integrator 1 [Source_MGI Symbol_Acc_MGI_108092]	Bin1	1.40974e+06	4.81748e+06	5.45086e+06	0	0	0	Inf	0	Inf	up	2	Molecular Function:protein binding (GO:0005515),Cellular Component:cytoplasm (GO:0005737)	amphiphysin	--	ko04144 Endocytosis ko04666 Fc gamma R-mediated phagocytosis	Amphiphysin	U	Intracellular trafficking, secretion, and vesicular transport ;	IPR001452 [SH3 domain] ; IPR004148 [BAR domain]	--	--
ENSMUSP00000031414.9	BRCA1 associated protein [Source_MGI Symbol_Acc_MGI_1919649]	Brap	1.32067e+06	959527	1.01942e+06	0	0	0	Inf	0	Inf	up	2	Molecular Function:protein binding (GO:0005515),Molecular Function:zinc ion binding (GO:0008270)	BRCA1-associated protein	2.3.2.27	ko04014 Ras signaling pathway	Cytoplasmic Zn-finger protein BRAP2 (BRCA1 associated protein)	R	General function prediction only ;	IPR001607 [Zinc finger, UBP-type] ; IPR001841 [Zinc finger, RING-type] ; IPR011422 [BRCA1-associated 2]	cytoplasm protein	--
ENSMUSP00000020856.5	basic leucine zipper and W2 domains 2 [Source_MGI Symbol_Acc_MGI_1914162]	Bzw2	1.2406e+06	1.21195e+06	1.18674e+06	0	0	0	Inf	0	Inf	up	1	Molecular Function:protein binding (GO:0005515)	--	--	--	Predicted translation factor, contains W2 domain	J	Translation, ribosomal structure and biogenesis ;	IPR003307 [W2 domain]	--	--
ENSMUSP00000023818.4	calcium binding and coiled coil domain 1 [Source_MGI Symbol_Acc_MGI_1914738]	Calcoco1	2.14199e+06	2.65682e+06	1560360	0	0	0	Inf	0	Inf	up	--	--	--	--	--	--	--	--	IPR012852 [Calcium binding and coiled-coil domain-like]	nucleus protein	--
ENSMUSP00000122420.2	CDC23 cell division cycle 23 [Source_MGI Symbol_Acc_MGI_1098815]	Cdc23	1.04884e+06	1.03944e+06	848800	0	0	0	Inf	0	Inf	up	3	Molecular Function:protein binding (GO:0005515),Cellular Component:anaphase-promoting complex (GO:0005680),Biological Process:regulation of mitotic metaphase/anaphase transition (GO:0030071)	anaphase-promoting complex subunit 8	--	ko04110 Cell cycle ko04114 Oocyte meiosis ko04120 Ubiquitin mediated proteolysis ko04914 Progesterone-mediated oocyte maturation ko05166 HTLV-I infection	Anaphase-promoting complex (APC), Cdc23 subunit	DO	Cell cycle control, cell division, chromosome partitioning ; Posttranslational modification, protein turnover, chaperones ;	IPR007192 [Cdc23] ; IPR011990 [Tetratricopeptide-like helical domain] ; IPR019734 [Tetratricopeptide repeat]	centrosome protein	--
ENSMUSP00000003219.9	CCR4-NOT transcription complex, subunit 11 [Source_MGI Symbol_Acc_MGI_106580]	Cnot11	2.2507e+06	3.03492e+06	2.59369e+06	0	0	0	Inf	0	Inf	up	1	Cellular Component:CCR4-NOT complex (GO:0030014)	--	--	--	Uncharacterized conserved protein	S	Function unknown ;	IPR019312 [CCR4-NOT transcription complex subunit 11]	--	--
ENSMUSP00000108629.3	CCR4-NOT transcription complex, subunit 6-like [Source_MGI Symbol_Acc_MGI_2443154]	Cnot6l	1.91322e+06	1.81798e+06	1.38322e+06	0	0	0	Inf	0	Inf	up	1	Molecular Function:protein binding (GO:0005515)	CCR4-NOT transcription complex subunit 6	3.1.13.4	ko03018 RNA degradation	Glucose-repressible alcohol dehydrogenase transcriptional effector CCR4 and related proteins	K	Transcription ;	IPR001611 [Leucine-rich repeat] ; IPR005135 [Endonuclease/exonuclease/phosphatase]	cytoplasm protein	--
ENSMUSP00000122933.2	CCR4-NOT transcription complex, subunit 7 [Source_MGI Symbol_Acc_MGI_1298230]	Cnot7	802625	278168	588603	0	0	0	Inf	0	Inf	up	2	Biological Process:nuclear-transcribed mRNA poly(A) tail shortening (GO:0000289),Molecular Function:poly(A)-specific ribonuclease activity (GO:0004535)	CCR4-NOT transcription complex subunit 7/8	--	ko03018 RNA degradation	mRNA deadenylase subunit	A	RNA processing and modification ;	IPR006941 [Ribonuclease CAF1]	nucleus protein	--
ENSMUSP00000034460.5	component of oligomeric golgi complex 2 [Source_MGI Symbol_Acc_MGI_1923582]	Cog2	1.82215e+06	1.68633e+06	1.22308e+06	0	0	0	Inf	0	Inf	up	--	--	conserved oligomeric Golgi complex subunit 2	--	--	Low density lipoprotein receptor	U	Intracellular trafficking, secretion, and vesicular transport ;	IPR024602 [Conserved oligomeric Golgi complex, subunit 2, N-terminal] ; IPR024603 [COG complex component, COG2, C-terminal]	--	--
ENSMUSP00000020543.7	cytoplasmic polyadenylation element binding protein 4 [Source_MGI Symbol_Acc_MGI_1914829]	Cpeb4	906199	492174	576683	0	0	0	Inf	0	Inf	up	1	Molecular Function:nucleic acid binding (GO:0003676)	cytoplasmic polyadenylation element-binding protein	--	ko04114 Oocyte meiosis ko04914 Progesterone-mediated oocyte maturation	Predicted RNA-binding protein (RRM superfamily)	J	Translation, ribosomal structure and biogenesis ;	IPR000504 [RNA recognition motif domain] ; IPR032296 [Cytoplasmic polyadenylation element-binding protein, ZZ domain]	--	--
ENSMUSP00000005620.9	DnaJ heat shock protein family (Hsp40) member B1 [Source_MGI Symbol_Acc_MGI_1931874]	Dnajb1	603099	474164	530754	0	0	0	Inf	0	Inf	up	--	--	DnaJ homolog subfamily B member 1	--	ko04141 Protein processing in endoplasmic reticulum ko05164 Influenza A	Molecular chaperone (DnaJ superfamily)	O	Posttranslational modification, protein turnover, chaperones ;	IPR001623 [DnaJ domain] ; IPR002939 [Chaperone DnaJ, C-terminal]	nucleus protein	--
ENSMUSP00000110921.2	dedicator of cytokinesis 11 [Source_MGI Symbol_Acc_MGI_1923224]	Dock11	1.01124e+06	1.12924e+06	1.48958e+06	0	0	0	Inf	0	Inf	up	--	--	dedicator of cytokinesis protein 9/10/11	--	--	PH domain-containing protein	T	Signal transduction mechanisms ;	IPR001849 [Pleckstrin homology domain] ; IPR010703 [Dedicator of cytokinesis, C-terminal] ; IPR027007 [DHR-1 domain]	cytoskeleton protein	--
ENSMUSP00000072534.7	deoxyhypusine hydroxylase/monooxygenase [Source_MGI Symbol_Acc_MGI_1915964]	Dohh	789273	801677	834372	0	0	0	Inf	0	Inf	up	--	--	deoxyhypusine monooxygenase	1.14.99.29	--	HEAT repeat-containing protein	R	General function prediction only ;	--	--	--
ENSMUSP00000102791.3	dual specificity phosphatase 3 (vaccinia virus phosphatase VH1-related) [Source_MGI Symbol_Acc_MGI_1919599]	Dusp3	517445	591076	602167	0	0	0	Inf	0	Inf	up	2	Biological Process:protein dephosphorylation (GO:0006470),Molecular Function:protein tyrosine/serine/threonine phosphatase activity (GO:0008138)	--	--	ko04010 MAPK signaling pathway	Dual specificity phosphatase	V	Defense mechanisms ;	IPR000340 [Dual specificity phosphatase, catalytic domain]	Golgi apparatus protein	--
ENSMUSP00000022344.3	ecdysoneless cell cycle regulator [Source_MGI Symbol_Acc_MGI_1917851]	Ecd	2.05363e+06	1.92648e+06	1.61181e+06	0	0	0	Inf	0	Inf	up	--	--	--	--	--	MADS box transcription factor	K	Transcription ;	IPR010770 [Ecd family]	--	--
ENSMUSP00000027252.8	eukaryotic translation initiation factor 5B [Source_MGI Symbol_Acc_MGI_2441772]	Eif5b	1.54376e+06	1.70381e+06	1.52213e+06	0	0	0	Inf	0	Inf	up	1	Molecular Function:GTP binding (GO:0005525)	translation initiation factor 5B	--	ko03013 RNA transport	Translation initiation factor 5B (eIF-5B)	J	Translation, ribosomal structure and biogenesis ;	IPR004161 [Translation elongation factor EFTu-like, domain 2] ; IPR023115 [Translation initiation factor IF- 2, domain 3]	mitochondrion protein	--
ENSMUSP00000155304.2	extra spindle pole bodies 1, separase [Source_MGI Symbol_Acc_MGI_2146156]	Espl1	876743	670230	650271	0	0	0	Inf	0	Inf	up	3	Cellular Component:nucleus (GO:0005634),Biological Process:proteolysis (GO:0006508),Molecular Function:peptidase activity (GO:0008233)	separase	3.4.22.49	ko04110 Cell cycle ko04114 Oocyte meiosis	Regulator of spindle pole body duplication	D	Cell cycle control, cell division, chromosome partitioning ;	IPR005314 [Peptidase C50, separase]	nucleus protein	--
ENSMUSP00000051965.9	exocyst complex component 4 [Source_MGI Symbol_Acc_MGI_1096376]	Exoc4	4.64762e+06	5.06801e+06	5.40541e+06	0	0	0	Inf	0	Inf	up	3	Cellular Component:exocyst (GO:0000145),Biological Process:vesicle docking involved in exocytosis (GO:0006904),Biological Process:protein transport (GO:0015031)	exocyst complex component 4	--	--	Exocyst complex subunit Sec8	U	Intracellular trafficking, secretion, and vesicular transport ;	IPR007191 [Sec8 exocyst complex component specific domain]	--	--
ENSMUSP00000121182.2	Fas associated factor family member 2 [Source_MGI Symbol_Acc_MGI_1923827]	Faf2	4.23716e+06	2.98677e+06	3.21783e+06	0	0	0	Inf	0	Inf	up	1	Molecular Function:protein binding (GO:0005515)	FAS-associated factor 2	--	--	Predicted regulator of the ubiquitin pathway (contains UAS and UBX domains)	T	Signal transduction mechanisms ;	IPR001012 [UBX domain]	--	--
ENSMUSP00000000129.7	fer (fms/fps related) protein kinase [Source_MGI Symbol_Acc_MGI_105917]	Fer	688134	575831	534345	0	0	0	Inf	0	Inf	up	2	Molecular Function:protein kinase activity (GO:0004672),Biological Process:protein phosphorylation (GO:0006468)	tyrosine-protein kinase Fer	2.7.10.2	--	Protein tyrosine kinase	T	Signal transduction mechanisms ;	IPR000980 [SH2 domain] ; IPR001060 [FCH domain] ; IPR001245 [Serine-threonine/tyrosine-protein kinase catalytic domain]	nucleus protein	--
ENSMUSP00000027810.8	fumarate hydratase 1 [Source_MGI Symbol_Acc_MGI_95530]	Fh1	1.19821e+06	1.11612e+06	1.24923e+06	0	0	0	Inf	0	Inf	up	2	Biological Process:tricarboxylic acid cycle (GO:0006099),Molecular Function:lyase activity (GO:0016829)	fumarate hydratase, class II	4.2.1.2	ko00020 Citrate cycle (TCA cycle) ko00620 Pyruvate metabolism ko01100 Metabolic pathways ko01200 Carbon metabolism ko05200 Pathways in cancer ko05211 Renal cell carcinoma	Fumarase	C	Energy production and conversion ;	IPR018951 [Fumarase C, C-terminal] ; IPR022761 [Fumarate lyase, N-terminal]	mitochondrion protein	--
ENSMUSP00000136245.2	FK506 binding protein 5 [Source_MGI Symbol_Acc_MGI_104670]	Fkbp5	1.54951e+06	1.38472e+06	1.46824e+06	0	0	0	Inf	0	Inf	up	1	Molecular Function:protein binding (GO:0005515)	FK506-binding protein 4/5	5.2.1.8	ko04915 Estrogen signaling pathway	FKBP-type peptidyl-prolyl cis-trans isomerase	O	Posttranslational modification, protein turnover, chaperones ;	IPR001179 [FKBP-type peptidyl-prolyl cis-trans isomerase domain] ; IPR001440 [Tetratricopeptide repeat 1] ; IPR019734 [Tetratricopeptide repeat]	nucleus protein	--
ENSMUSP00000143618.2	far upstream element (FUSE) binding protein 1 [Source_MGI Symbol_Acc_MGI_1196294]	Fubp1	1.90763e+06	2.35805e+06	1.42543e+06	0	0	0	Inf	0	Inf	up	1	Molecular Function:RNA binding (GO:0003723)	far upstream element-binding protein	--	--	K-homology type RNA binding proteins	A	RNA processing and modification ;	IPR004088 [K Homology domain, type 1] ; IPR015096 [Domain of unknown function DUF1897]	cytoplasm protein	--
ENSMUSP00000081764.6	FYVE and coiled-coil domain containing 1 [Source_MGI Symbol_Acc_MGI_107277]	Fyco1	849232	975011	1.17445e+06	0	0	0	Inf	0	Inf	up	1	Molecular Function:metal ion binding (GO:0046872)	FYVE and coiled-coil domain-containing protein 1	--	--	FYVE finger containing protein	R	General function prediction only ;	IPR000306 [FYVE zinc finger] ; IPR004012 [RUN domain]	cytoplasm protein	--
ENSMUSP00000102610.2	ganglioside-induced differentiation-associated-protein 2 [Source_MGI Symbol_Acc_MGI_1338001]	Gdap2	664314	790896	961789	0	0	0	Inf	0	Inf	up	--	--	--	--	--	Hismacro and SEC14 domain-containing proteins	BK	Chromatin structure and dynamics ; Transcription ;	IPR001251 [CRAL-TRIO lipid binding domain] ; IPR002589 [Macro domain]	cytoplasm protein	--
ENSMUSP00000065337.9	guided entry of tail-anchored proteins factor 3, ATPase [Source_MGI Symbol_Acc_MGI_1928379]	Get3	1.19125e+06	1.24021e+06	1.43954e+06	0	0	0	Inf	0	Inf	up	--	--	--	--	--	Putative arsenite-translocating ATPase	P	Inorganic ion transport and metabolism ;	IPR025723 [Anion-transporting ATPase-like domain]	--	--
ENSMUSP00000076503.7	G elongation factor, mitochondrial 1 [Source_MGI Symbol_Acc_MGI_107339]	Gfm1	600155	494940	512301	0	0	0	Inf	0	Inf	up	1	Molecular Function:GTP binding (GO:0005525)	elongation factor G	--	--	Mitochondrial elongation factor	J	Translation, ribosomal structure and biogenesis ;	IPR000640 [Translation elongation factor EFG, V domain] ; IPR004161 [Translation elongation factor EFTu-like, domain 2] ; IPR005517 [Translation elongation factor EFG/EF2, domain IV] ; IPR009022 [Elongation factor G, III-V domain]	mitochondrion protein	--
ENSMUSP00000106137.4	GLI-Kruppel family member GLI3 [Source_MGI Symbol_Acc_MGI_95729]	Gli3	1.13132e+06	2.9077e+06	4.61259e+06	0	0	0	Inf	0	Inf	up	--	--	zinc finger protein GLI3	--	ko04024 cAMP signaling pathway ko04340 Hedgehog signaling pathway ko05200 Pathways in cancer ko05217 Basal cell carcinoma	FOG: Zn-finger	R	General function prediction only ;	--	nucleus protein	zf-C2H2
ENSMUSP00000102880.4	predicted gene, 27029 [Source_MGI Symbol_Acc_MGI_5504144]	Gm27029	787075	1.18441e+06	1.07963e+06	0	0	0	Inf	0	Inf	up	5	Molecular Function:nucleotide binding (GO:0000166),Molecular Function:alanine-tRNA ligase activity (GO:0004813),Molecular Function:ATP binding (GO:0005524),Biological Process:alanyl-tRNA aminoacylation (GO:0006419),Biological Process:tRNA aminoacylation (GO:0043039)	misacylated tRNA(Ala) deacylase	3.1.1.-	--	Predicted metal-dependent hydrolase, contains AlaS domain	R	General function prediction only ;	IPR012947 [Threonyl/alanyl tRNA synthetase, SAD] ; IPR018164 [Alanyl-tRNA synthetase, class IIc, N-terminal]	cytoplasm protein	--
ENSMUSP00000108311.3	guanine nucleotide binding protein-like 3 (nucleolar)-like [Source_MGI Symbol_Acc_MGI_2448557]	Gnl3l	781688	827177	692157	0	0	0	Inf	0	Inf	up	1	Molecular Function:GTP binding (GO:0005525)	nuclear GTP-binding protein	--	ko03008 Ribosome biogenesis in eukaryotes	GTPase	R	General function prediction only ;	IPR006073 [GTP binding domain]	nucleus protein	--
ENSMUSP00000037735.9	golgi autoantigen, golgin subfamily a, 1 [Source_MGI Symbol_Acc_MGI_1924149]	Golga1	1.90696e+06	1.55259e+06	1.72397e+06	0	0	0	Inf	0	Inf	up	2	Biological Process:protein targeting to Golgi (GO:0000042),Molecular Function:protein binding (GO:0005515)	golgin subfamily A member 1	--	--	--	--	--	IPR000237 [GRIP domain]	Golgi apparatus protein	--
ENSMUSP00000159347.2	golgi autoantigen, golgin subfamily a, 2 [Source_MGI Symbol_Acc_MGI_2139395]	Golga2	1.63928e+06	1.49282e+06	1.22173e+06	0	0	0	Inf	0	Inf	up	1	Cellular Component:Golgi apparatus (GO:0005794)	golgin subfamily A member 2	--	--	Uncharacterized conserved protein	S	Function unknown ;	IPR024858 [Golgin subfamily A]	Golgi apparatus protein	--
ENSMUSP00000028509.5	golgi reassembly stacking protein 2 [Source_MGI Symbol_Acc_MGI_2135962]	Gorasp2	7.16213e+06	7.96634e+06	8.25957e+06	0	0	0	Inf	0	Inf	up	--	--	--	--	--	Golgi reassembly stacking protein GRASP65, contains PDZ domain	U	Intracellular trafficking, secretion, and vesicular transport ;	IPR024958 [GRASP55/65 PDZ-like domain]	Golgi apparatus protein	--
ENSMUSP00000151689.2	Hbs1-like (S. cerevisiae) [Source_MGI Symbol_Acc_MGI_1891704]	Hbs1l	7.62052e+06	4.89318e+06	1.09156e+06	0	0	0	Inf	0	Inf	up	--	--	elongation factor 1 alpha-like protein	--	ko03015 mRNA surveillance pathway ko05134 Legionellosis	Elongation factor 1 alpha	J	Translation, ribosomal structure and biogenesis ;	IPR004160 [Translation elongation factor EFTu/EF1A, C-terminal] ; IPR015033 [HBS1-like protein, N-terminal]	mitochondrion protein	--
ENSMUSP00000096991.3	HPS6, biogenesis of lysosomal organelles complex 2 subunit 3 [Source_MGI Symbol_Acc_MGI_2181763]	Hps6	444295	425893	575201	0	0	0	Inf	0	Inf	up	--	--	Hermansky-Pudlak syndrome 6 protein	--	--	--	--	--	IPR017218 [BLOC-2 complex, Hps6 subunit]	--	--
ENSMUSP00000020927.9	HCLS1 binding protein 3 [Source_MGI Symbol_Acc_MGI_1913224]	Hs1bp3	1.57623e+06	985180	1.23905e+06	0	0	0	Inf	0	Inf	up	1	Molecular Function:phosphatidylinositol binding (GO:0035091)	--	--	--	--	--	--	IPR001683 [Phox homologous domain]	--	--
ENSMUSP00000096950.4	heat shock protein 12B [Source_MGI Symbol_Acc_MGI_1919880]	Hspa12b	568598	661855	508153	0	0	0	Inf	0	Inf	up	--	--	--	--	--	Molecular chaperones HSP70/HSC70, HSP70 superfamily	O	Posttranslational modification, protein turnover, chaperones ;	--	--	--
ENSMUSP00000151408.2	heat shock protein 2 [Source_MGI Symbol_Acc_MGI_96243]	Hspa2	1.20932e+06	729131	782535	0	0	0	Inf	0	Inf	up	--	--	heat shock 70kDa protein 1/2/6/8	--	ko03040 Spliceosome ko04010 MAPK signaling pathway ko04141 Protein processing in endoplasmic reticulum ko04144 Endocytosis ko04213 Longevity regulating pathway - multiple species ko04612 Antigen processing and presentation ko04915 Estrogen signaling pathway ko05134 Legionellosis ko05145 Toxoplasmosis ko05162 Measles ko05164 Influenza A ko05169 Epstein-Barr virus infection	Molecular chaperones HSP70/HSC70, HSP70 superfamily	O	Posttranslational modification, protein turnover, chaperones ;	IPR013126 [Heat shock protein 70 family]	mitochondrion protein	--
ENSMUSP00000159471.1	isopentenyl-diphosphate delta isomerase [Source_MGI Symbol_Acc_MGI_2442264]	Idi1	5.52406e+06	5.95012e+06	5.90208e+06	0	0	0	Inf	0	Inf	up	1	Molecular Function:hydrolase activity (GO:0016787)	isopentenyl-diphosphate Delta-isomerase	5.3.3.2	ko00900 Terpenoid backbone biosynthesis ko01100 Metabolic pathways	Isopentenyl pyrophosphate:dimethylallyl pyrophosphate isomerase	Q	Secondary metabolites biosynthesis, transport and catabolism ;	IPR000086 [NUDIX hydrolase domain]	peroxisome protein	--
ENSMUSP00000025290.6	impact, RWD domain protein [Source_MGI Symbol_Acc_MGI_1098233]	Impact	1.41272e+06	679582	1.04274e+06	0	0	0	Inf	0	Inf	up	1	Molecular Function:protein binding (GO:0005515)	--	--	--	Uncharacterized conserved protein	S	Function unknown ;	IPR001498 [Impact, N-terminal] ; IPR006575 [RWD domain]	--	--
ENSMUSP00000092375.4	inositol polyphosphate-5-phosphatase B [Source_MGI Symbol_Acc_MGI_103257]	Inpp5b	252664	369844	284397	0	0	0	Inf	0	Inf	up	1	Biological Process:signal transduction (GO:0007165)	inositol polyphosphate 5-phosphatase INPP5B/F	3.1.3.36	ko00562 Inositol phosphate metabolism ko01100 Metabolic pathways ko04070 Phosphatidylinositol signaling system	Inositol polyphosphate 5-phosphatase and related proteins	U	Intracellular trafficking, secretion, and vesicular transport ;	IPR000198 [Rho GTPase-activating protein domain] ; IPR005135 [Endonuclease/exonuclease/phosphatase] ; IPR031896 [Type II inositol 1,4,5-trisphosphate 5-phosphatase, PH domain]	endoplasmic reticulum protein	--
ENSMUSP00000140046.2	importin 11 [Source_MGI Symbol_Acc_MGI_2442377]	Ipo11	1.25459e+06	2.36374e+06	2.60034e+06	0	0	0	Inf	0	Inf	up	2	Biological Process:intracellular protein transport (GO:0006886),Molecular Function:Ran GTPase binding (GO:0008536)	--	--	--	Nuclear transport receptor KAP120 (importin beta superfamily)	YU	Nuclear structure ; Intracellular trafficking, secretion, and vesicular transport ;	IPR001494 [Importin-beta, N-terminal domain]	nucleus protein	--
ENSMUSP00000036555.10	importin 4 [Source_MGI Symbol_Acc_MGI_1923001]	Ipo4	389985	659750	1.30182e+06	0	0	0	Inf	0	Inf	up	3	Molecular Function:protein binding (GO:0005515),Biological Process:intracellular protein transport (GO:0006886),Molecular Function:Ran GTPase binding (GO:0008536)	importin-4	--	--	Karyopherin (importin) beta 3	YU	Nuclear structure ; Intracellular trafficking, secretion, and vesicular transport ;	IPR000357 [HEAT repeat] ; IPR001494 [Importin-beta, N-terminal domain]	nucleus protein	--
ENSMUSP00000121811.2	multiple ankyrin repeats single KH domain binding protein 3 [Source_MGI Symbol_Acc_MGI_3845902]	Maskbp3	1.81356e+06	1.52553e+06	3.06292e+06	0	0	0	Inf	0	Inf	up	--	--	ankyrin repeat domain-containing protein 17	--	--	RTK signaling protein MASK/UNC-44	T	Signal transduction mechanisms ;	--	cytoplasm protein	--
ENSMUSP00000073462.4	MON2 homolog, regulator of	Mon2	738792	1.31161e+06	1.34547e+06	0	0	0	Inf	0	Inf	up	--	--	--	--	--	Uncharacterized conserved protein	S	Function unknown ;	IPR015403 [Sec7, C-terminal] ; IPR032629 [Mon2, dimerisation and cyclophilin-binding domain] ; IPR032691 [Guanine nucleotide exchange factor, N-terminal] ; IPR032817 [Mon2, C-terminal]	--	--
ENSMUSP00000037046.7	mitochondrial ribosomal protein L1 [Source_MGI Symbol_Acc_MGI_2137202]	Mrpl1	1.23543e+07	5.26949e+06	5.07515e+06	0	0	0	Inf	0	Inf	up	--	--	large subunit ribosomal protein L1	--	ko03010 Ribosome	50S ribosomal protein L1	J	Translation, ribosomal structure and biogenesis ;	IPR028364 [Ribosomal protein L1/ribosomal biogenesis protein]	mitochondrion protein	--
ENSMUSP00000103118.2	misato 1, mitochondrial distribution and morphology regulator [Source_MGI Symbol_Acc_MGI_2385175]	Msto1	1.3934e+06	1.22925e+06	1.42694e+06	0	0	0	Inf	0	Inf	up	--	--	--	--	--	Members of tubulin/FtsZ family	Z	Cytoskeleton ;	IPR029209 [DML1/Misato, tubulin domain]	mitochondrion protein	--
ENSMUSP00000106017.4	non-SMC condensin I complex, subunit H [Source_MGI Symbol_Acc_MGI_2444777]	Ncaph	532679	820279	855574	0	0	0	Inf	0	Inf	up	2	Cellular Component:condensin complex (GO:0000796),Biological Process:mitotic chromosome condensation (GO:0007076)	condensin complex subunit 2	--		Chromosome condensation complex Condensin, subunit H	BD	Chromatin structure and dynamics ; Cell cycle control, cell division, chromosome partitioning ;	IPR022816 [Condensin complex subunit 2/barren]	nucleus protein	--
ENSMUSP00000024851.10	NDC80 kinetochore complex component [Source_MGI Symbol_Acc_MGI_1914302]	Ndc80	3.17286e+06	4.18598e+06	3.9841e+06	0	0	0	Inf	0	Inf	up	--	--	kinetochore protein NDC80	--	--	Centromere-associated protein HEC1	D	Cell cycle control, cell division, chromosome partitioning ;	IPR005550 [Kinetochore protein Ndc80]	nucleus protein	--
ENSMUSP00000018577.8	nucleolar protein 11 [Source_MGI Symbol_Acc_MGI_1916229]	Nol11	419942	563866	535747	0	0	0	Inf	0	Inf	up	1	Cellular Component:nucleus (GO:0005634)	--	--	--	--	--	--	IPR012584 [NUC205]	nucleus protein	--
ENSMUSP00000095199.3	nuclear receptor subfamily 3, group C, member 1 [Source_MGI Symbol_Acc_MGI_95824]	Nr3c1	1.45642e+06	2.8553e+06	1.36145e+06	0	0	0	Inf	0	Inf	up	9	Molecular Function:DNA binding (GO:0003677),Molecular Function:glucocorticoid receptor activity (GO:0004883),Molecular Function:steroid binding (GO:0005496),Cellular Component:nucleus (GO:0005634),Molecular Function:zinc ion binding (GO:0008270),Biological Process:glucocorticoid receptor signaling pathway (GO:0042921),Biological Process:steroid hormone mediated signaling pathway (GO:0043401),Biol…	glucocorticoid receptor	--	ko04080 Neuroactive ligand-receptor interaction	FOG: Hormone receptors	T	Signal transduction mechanisms ;	IPR000536 [Nuclear hormone receptor, ligand-binding domain] ; IPR001409 [Glucocorticoid receptor] ; IPR001628 [Zinc finger, nuclear hormone receptor-type]	endoplasmic reticulum protein	ESR-like
ENSMUSP00000143657.2	negative regulator of ubiquitin-like proteins 1 [Source_MGI Symbol_Acc_MGI_1889001]	Nub1	868782	599416	737245	0	0	0	Inf	0	Inf	up	--	--	--	--	--	Adaptor protein NUB1, contains UBA domain	OT	Posttranslational modification, protein turnover, chaperones ; Signal transduction mechanisms ;	IPR015940 [Ubiquitin-associated domain]	nucleus protein	--
ENSMUSP00000064668.4	NudC domain containing 3 [Source_MGI Symbol_Acc_MGI_2144158]	Nudcd3	4.05785e+06	5.61956e+06	6.90968e+06	0	0	0	Inf	0	Inf	up	--	--	--	--	--	Nuclear distribution protein NUDC	T	Signal transduction mechanisms ;	IPR007052 [CS domain] ; IPR025934 [NudC N-terminal domain]	nucleus protein	--
ENSMUSP00000155142.2	nudix (nucleoside diphosphate linked moiety X)-type motif 16-like 1 [Source_MGI Symbol_Acc_MGI_1914161]	Nudt16l1	2.14848e+06	2.05148e+06	1.69445e+06	0	0	0	Inf	0	Inf	up	--	--	NUDT16-like protein 1	--	ko05205 Proteoglycans in cancer	--	--	--	--	--	--
ENSMUSP00000028382.7	nucleoporin 35 [Source_MGI Symbol_Acc_MGI_1916732]	Nup35	5.49502e+06	1.06974e+06	1.02281e+06	0	0	0	Inf	0	Inf	up	--	--	nuclear pore complex protein Nup53	--	ko03013 RNA transport	Mitotic phosphoprotein	D	Cell cycle control, cell division, chromosome partitioning ;	IPR007846 [RNA-recognition motif (RRM) Nup35-type domain]	nucleus protein	--
ENSMUSP00000062766.7	nucleoporin like 2 [Source_MGI Symbol_Acc_MGI_2387631]	Nupl2	966953	618317	703475	0	0	0	Inf	0	Inf	up	--	--	nucleoporin-like protein 2	--	ko03013 RNA transport	--	--	--	--	--	--
ENSMUSP00000157661.2	OTU domain containing 6B [Source_MGI Symbol_Acc_MGI_1919451]	Otud6b	2.27153e+06	5.75039e+06	5.14378e+06	0	0	0	Inf	0	Inf	up	--	--	OTU domain-containing protein 6	3.4.19.12	--	OTU (ovarian tumor)-like cysteine protease	TO	Signal transduction mechanisms ; Posttranslational modification, protein turnover, chaperones ;	IPR003323 [OTU domain]	--	--
ENSMUSP00000088291.3	OTU domain containing 7B [Source_MGI Symbol_Acc_MGI_2654703]	Otud7b	460487	452866	445072	0	0	0	Inf	0	Inf	up	2	Molecular Function:DNA binding (GO:0003677),Molecular Function:zinc ion binding (GO:0008270)	OTU domain-containing protein 7	3.4.19.12	--	NF-kappa B regulator AP20/Cezanne	T	Signal transduction mechanisms ;	IPR002653 [Zinc finger, A20-type] ; IPR003323 [OTU domain]	nucleus protein	--
ENSMUSP00000127851.2	platelet-activating factor acetylhydrolase, isoform 1b, subunit 2 [Source_MGI Symbol_Acc_MGI_108415]	Pafah1b2	2.86769e+06	2.6003e+06	2.31419e+06	0	0	0	Inf	0	Inf	up	--	--	platelet-activating factor acetylhydrolase IB subunit beta/gamma	3.1.1.47	ko00565 Ether lipid metabolism ko01100 Metabolic pathways	Attractin and platelet-activating factor acetylhydrolase	TV	Signal transduction mechanisms ; Defense mechanisms ;	IPR013830 [SGNH hydrolase-type esterase domain]	cytoplasm protein	--
ENSMUSP00000023072.7	parvin, beta [Source_MGI Symbol_Acc_MGI_2153063]	Parvb	1.58954e+06	1.32629e+06	1.35034e+06	0	0	0	Inf	0	Inf	up	1	Molecular Function:protein binding (GO:0005515)	parvin	--	ko04510 Focal adhesion	Alpha-parvin and related focal adhesion proteins	Z	Cytoskeleton ;	IPR001715 [Calponin homology domain]	cytoplasm protein	--
ENSMUSP00000107604.2	phosphatidylethanolamine binding protein 1 [Source_MGI Symbol_Acc_MGI_1344408]	Pebp1	5.44261e+06	1.30823e+06	1.5455e+06	0	0	0	Inf	0	Inf	up	--	--	--	--	--	Phosphatidylethanolamine binding protein	R	General function prediction only ;	IPR008914 [Phosphatidylethanolamine-binding protein]	lysosome protein	--
ENSMUSP00000034264.5	6-phosphogluconolactonase [Source_MGI Symbol_Acc_MGI_1913421]	Pgls	510234	588423	669158	0	0	0	Inf	0	Inf	up	1	Biological Process:carbohydrate metabolic process (GO:0005975)	6-phosphogluconolactonase	3.1.1.31	ko00030 Pentose phosphate pathway ko01100 Metabolic pathways ko01200 Carbon metabolism	6-phosphogluconolactonase - like protein	G	Carbohydrate transport and metabolism ;	IPR006148 [Glucosamine/galactosamine-6-phosphate isomerase]	microsome protein	--
ENSMUSP00000142732.2	phosphatidylinositol transfer protein, beta [Source_MGI Symbol_Acc_MGI_1927542]	Pitpnb	1.12113e+06	905658	2.75445e+06	0	0	0	Inf	0	Inf	up	2	Cellular Component:intracellular (GO:0005622),Biological Process:transport (GO:0006810)	--	--	--	Phosphatidylinositol transfer protein	IT	Lipid transport and metabolism ; Signal transduction mechanisms ;	IPR001666 [Phosphatidylinositol transfer protein]	Golgi apparatus protein	--
ENSMUSP00000099986.4	polymerase (DNA directed), delta 2, regulatory subunit [Source_MGI Symbol_Acc_MGI_1097163]	Pold2	1.29485e+06	1.16091e+06	1.55713e+06	0	0	0	Inf	0	Inf	up	3	Molecular Function:DNA binding (GO:0003677),Molecular Function:DNA-directed DNA polymerase activity (GO:0003887),Biological Process:DNA replication (GO:0006260)	DNA polymerase delta subunit 2	--	ko00230 Purine metabolism ko00240 Pyrimidine metabolism ko01100 Metabolic pathways ko03030 DNA replication ko03410 Base excision repair ko03420 Nucleotide excision repair ko03430 Mismatch repair ko03440 Homologous recombination ko05166 HTLV-I infection	DNA polymerase delta, regulatory subunit 55	L	Replication, recombination and repair ;	IPR007185 [DNA polymerase alpha/epsilon, subunit B]	nucleus protein	--
ENSMUSP00000047839.8	protein phosphatase 1, regulatory subunit 13 like [Source_MGI Symbol_Acc_MGI_3525053]	Ppp1r13l	1.65293e+06	1.02933e+06	1.2857e+06	0	0	0	Inf	0	Inf	up	1	Molecular Function:protein binding (GO:0005515)	--	--	--	p53-interacting protein 53BP/ASPP, contains ankyrin and SH3 domains	D	Cell cycle control, cell division, chromosome partitioning ;	IPR001452 [SH3 domain] ; IPR020683 [Ankyrin repeat-containing domain]	nucleus protein	--
ENSMUSP00000105356.2	peroxiredoxin 2 [Source_MGI Symbol_Acc_MGI_109486]	Prdx2	494255	461911	288184	0	0	0	Inf	0	Inf	up	4	Molecular Function:antioxidant activity (GO:0016209),Molecular Function:oxidoreductase activity (GO:0016491),Molecular Function:peroxiredoxin activity (GO:0051920),Biological Process:oxidation-reduction process (GO:0055114)	peroxiredoxin (alkyl hydroperoxide reductase subunit C)	1.11.1.15		Alkyl hydroperoxide reductase, thiol specific antioxidant and related enzymes	O	Posttranslational modification, protein turnover, chaperones ;	IPR000866 [Alkyl hydroperoxide reductase subunit C/ Thiol specific antioxidant] ; IPR019479 [Peroxiredoxin, C-terminal]	cytoplasm protein	--
ENSMUSP00000063166.9	protein kinase, AMP-activated, alpha 1 catalytic subunit [Source_MGI Symbol_Acc_MGI_2145955]	Prkaa1	3.22214e+06	3.50997e+06	3.93991e+06	0	0	0	Inf	0	Inf	up	3	Molecular Function:protein kinase activity (GO:0004672),Molecular Function:ATP binding (GO:0005524),Biological Process:protein phosphorylation (GO:0006468)	5'-AMP-activated protein kinase, catalytic alpha subunit	2.7.11.11	ko04068 FoxO signaling pathway ko04140 Autophagy - animal ko04150 mTOR signaling pathway ko04151 PI3K-Akt signaling pathway ko04152 AMPK signaling pathway ko04211 Longevity regulating pathway ko04213 Longevity regulating pathway - multiple species ko04371 Apelin signaling pathway ko04530 Tight junction ko04710 Circadian rhythm ko04910 Insulin signaling pathway ko04920 Adipocytokine signaling path…	Serine/threonine protein kinase	T	Signal transduction mechanisms ;	IPR000719 [Protein kinase domain] ; IPR032270 [AMPK, C-terminal adenylate sensor domain]	nucleus protein	--
ENSMUSP00000029082.9	proteasome subunit alpha 7 [Source_MGI Symbol_Acc_MGI_1347070]	Psma7	1.32538e+06	1.64722e+06	1.41246e+06	0	0	0	Inf	0	Inf	up	5	Molecular Function:endopeptidase activity (GO:0004175),Molecular Function:threonine-type endopeptidase activity (GO:0004298),Cellular Component:proteasome core complex (GO:0005839),Biological Process:ubiquitin-dependent protein catabolic process (GO:0006511),Biological Process:proteolysis involved in cellular protein catabolic process (GO:0051603)	20S proteasome subunit alpha 4	3.4.25.1	ko03050 Proteasome	20S proteasome, regulatory subunit alpha type PSMA7/PRE6	O	Posttranslational modification, protein turnover, chaperones ;	IPR000426 [Proteasome alpha-subunit, N-terminal domain] ; IPR001353 [Proteasome, subunit alpha/beta]	nucleus protein	--
ENSMUSP00000027432.9	proteasome (prosome, macropain) 26S subunit, non-ATPase, 1 [Source_MGI Symbol_Acc_MGI_1917497]	Psmd1	3.15519e+06	2.51709e+06	1.91379e+06	0	0	0	Inf	0	Inf	up	--	--	26S proteasome regulatory subunit N2	--	ko03050 Proteasome ko05169 Epstein-Barr virus infection	26S proteasome regulatory complex, subunit RPN2/PSMD1	O	Posttranslational modification, protein turnover, chaperones ;	IPR002015 [Proteasome/cyclosome repeat]	--	--
ENSMUSP00000039580.8	protein tyrosine phosphatase, non-receptor type 23 [Source_MGI Symbol_Acc_MGI_2144837]	Ptpn23	1.13885e+06	1.62136e+06	1.08536e+06	0	0	0	Inf	0	Inf	up	3	Molecular Function:protein tyrosine phosphatase activity (GO:0004725),Molecular Function:protein binding (GO:0005515),Biological Process:protein dephosphorylation (GO:0006470)	tyrosine-protein phosphatase non-receptor type 23	3.1.3.48	--	Predicted signal transduction protein	R	General function prediction only ;	IPR000242 [PTP type protein phosphatase] ; IPR004328 [BRO1 domain] ; IPR025304 [ALIX V-shaped domain]	cytoplasm protein	--
ENSMUSP00000034832.7	protein tyrosine phosphatase, non-receptor type 9 [Source_MGI Symbol_Acc_MGI_1928376]	Ptpn9	1.22119e+06	1.24618e+06	1.6226e+06	0	0	0	Inf	0	Inf	up	2	Molecular Function:protein tyrosine phosphatase activity (GO:0004725),Biological Process:protein dephosphorylation (GO:0006470)	tyrosine-protein phosphatase non-receptor type 9	3.1.3.48	--	--	--	--	IPR000242 [PTP type protein phosphatase] ; IPR001251 [CRAL-TRIO lipid binding domain]	endoplasmic reticulum protein	--
ENSMUSP00000083844.6	pseudouridine synthase 1 [Source_MGI Symbol_Acc_MGI_1929237]	Pus1	1.17969e+06	2.12276e+06	2.31464e+06	0	0	0	Inf	0	Inf	up	4	Biological Process:pseudouridine synthesis (GO:0001522),Molecular Function:RNA binding (GO:0003723),Biological Process:RNA modification (GO:0009451),Molecular Function:pseudouridine synthase activity (GO:0009982)	tRNA pseudouridine38-40 synthase	5.4.99.12	--	Pseudouridylate synthase	J	Translation, ribosomal structure and biogenesis ;	IPR020097 [Pseudouridine synthase I, TruA, alpha/beta domain]	--	--
ENSMUSP00000113450.3	R3H domain and coiled-coil containing 1 [Source_MGI Symbol_Acc_MGI_1919093]	R3hcc1	483478	483856	552817	0	0	0	Inf	0	Inf	up	1	Molecular Function:nucleic acid binding (GO:0003676)	--	--	--	Uncharacterized conserved protein	S	Function unknown ;	IPR001374 [R3H domain]	--	--
ENSMUSP00000126608.2	R3H domain containing 2 [Source_MGI Symbol_Acc_MGI_1919000]	R3hdm2	4.87949e+06	3.65103e+06	5.09443e+06	0	0	0	Inf	0	Inf	up	1	Molecular Function:nucleic acid binding (GO:0003676)	--	--	--	mRNA-binding protein Encore	A	RNA processing and modification ;	IPR001374 [R3H domain] ; IPR024771 [SUZ domain]	--	--
ENSMUSP00000076664.8	ras homolog family member T1 [Source_MGI Symbol_Acc_MGI_1926078]	Rhot1	1.13362e+06	1.58768e+06	1.313e+06	0	0	0	Inf	0	Inf	up	2	Molecular Function:GTP binding (GO:0005525),Biological Process:small GTPase mediated signal transduction (GO:0007264)	mitochondrial Rho GTPase 1	3.6.5.-	ko04137 Mitophagy - animal	Predicted Ras related/Rac-GTP binding protein	V	Defense mechanisms ;	IPR001806 [Small GTPase superfamily] ; IPR013566 [EF hand associated, type-1] ; IPR013567 [EF hand associated, type-2]	plasma membrane protein	--
ENSMUSP00000021918.10	receptor tyrosine kinase-like orphan receptor 2 [Source_MGI Symbol_Acc_MGI_1347521]	Ror2	1.04961e+06	896662	903374	0	0	0	Inf	0	Inf	up	3	Molecular Function:protein kinase activity (GO:0004672),Molecular Function:protein binding (GO:0005515),Biological Process:protein phosphorylation (GO:0006468)	receptor tyrosine kinase-like orphan receptor 2	2.7.10.1	--	Nerve growth factor receptor TRKA and related tyrosine kinases	TU	Signal transduction mechanisms ; Intracellular trafficking, secretion, and vesicular transport ;	IPR000001 [Kringle] ; IPR001245 [Serine-threonine/tyrosine-protein kinase catalytic domain] ; IPR013098 [Immunoglobulin I-set] ; IPR020067 [Frizzled domain]	extracell protein	--
ENSMUSP00000023104.6	RNA polymerase II associated protein 3 [Source_MGI Symbol_Acc_MGI_1277218]	Rpap3	1.76867e+06	2.28587e+06	2.81017e+06	0	0	0	Inf	0	Inf	up	1	Molecular Function:protein binding (GO:0005515)	--	--	--	Uncharacterized conserved protein, contains LRR repeats	S	Function unknown ;	IPR001440 [Tetratricopeptide repeat 1] ; IPR019734 [Tetratricopeptide repeat] ; IPR025986 [RNA-polymerase II-associated protein 3-like, C-terminal domain]	mitochondrion protein	--
ENSMUSP00000020980.6	ribonucleotide reductase M2 [Source_MGI Symbol_Acc_MGI_98181]	Rrm2	1.03154e+06	1.30714e+06	1.54204e+06	0	0	0	Inf	0	Inf	up	1	Biological Process:oxidation-reduction process (GO:0055114)	ribonucleoside-diphosphate reductase subunit M2	1.17.4.1	ko00230 Purine metabolism ko00240 Pyrimidine metabolism ko00480 Glutathione metabolism ko01100 Metabolic pathways ko04115 p53 signaling pathway	Ribonucleotide reductase, beta subunit	F	Nucleotide transport and metabolism ;	IPR000358 [Ribonucleotide reductase small subunit family]	cytoplasm protein	--
ENSMUSP00000022386.9	sterile alpha motif domain containing 4 [Source_MGI Symbol_Acc_MGI_1921730]	Samd4	2.22819e+06	3.54535e+06	2.28308e+06	0	0	0	Inf	0	Inf	up	1	Molecular Function:protein binding (GO:0005515)	--	--	--	Predicted RNA-binding protein involved in translational regulation	JT	Translation, ribosomal structure and biogenesis ; Signal transduction mechanisms ;	IPR001660 [Sterile alpha motif domain]	--	--
ENSMUSP00000157476.2	SCY1-like 1 (S. cerevisiae) [Source_MGI Symbol_Acc_MGI_1931787]	Scyl1	5.90243e+06	8.12631e+06	9.39552e+06	0	0	0	Inf	0	Inf	up	3	Molecular Function:protein kinase activity (GO:0004672),Molecular Function:ATP binding (GO:0005524),Biological Process:protein phosphorylation (GO:0006468)	SCY1-like protein 1	--	--	Protein kinase	R	General function prediction only ;	IPR000719 [Protein kinase domain]	nucleus protein	--
ENSMUSP00000104725.3	Sec24 related gene family, member A (S. cerevisiae) [Source_MGI Symbol_Acc_MGI_1924621]	Sec24a	2.15988e+06	3.14933e+06	2.97564e+06	0	0	0	Inf	0	Inf	up	4	Biological Process:intracellular protein transport (GO:0006886),Biological Process:ER to Golgi vesicle-mediated transport (GO:0006888),Molecular Function:zinc ion binding (GO:0008270),Cellular Component:COPII vesicle coat (GO:0030127)	protein transport protein SEC24	--	ko04141 Protein processing in endoplasmic reticulum	Vesicle coat complex COPII, subunit SEC24/subunit SFB2	U	Intracellular trafficking, secretion, and vesicular transport ;	IPR006895 [Zinc finger, Sec23/Sec24-type] ; IPR006896 [Sec23/Sec24, trunk domain] ; IPR006900 [Sec23/Sec24, helical domain] ; IPR007123 [Gelsolin-like domain] ; IPR012990 [Sec23/Sec24 beta-sandwich]	cytoplasm protein	--
ENSMUSP00000158699.2	SH3 domain protein D19 [Source_MGI Symbol_Acc_MGI_1350923]	Sh3d19	728415	637451	476040	0	0	0	Inf	0	Inf	up	1	Molecular Function:protein binding (GO:0005515)	--	--	--	Sorbin and SH3 domain-containing protein	T	Signal transduction mechanisms ;	IPR001452 [SH3 domain] ; IPR011511 [Variant SH3 domain]	cytoplasm protein	--
ENSMUSP00000117410.2	SET and MYND domain containing 3 [Source_MGI Symbol_Acc_MGI_1916976]	Smyd3	2.79322e+06	2.42636e+06	3.45676e+06	0	0	0	Inf	0	Inf	up	1	Molecular Function:protein binding (GO:0005515)	SET and MYND domain-containing protein	--	--	Predicted histone tail methylase containing SET domain	B	Chromatin structure and dynamics ;	IPR001214 [SET domain] ; IPR002893 [Zinc finger, MYND-type]	cytoplasm protein	--
ENSMUSP00000119102.2	sorting nexin 12 [Source_MGI Symbol_Acc_MGI_1919331]	Snx12	808644	728378	954865	0	0	0	Inf	0	Inf	up	1	Molecular Function:phosphatidylinositol binding (GO:0035091)	sorting nexin-3/12	--	ko04144 Endocytosis	Sorting nexin SNX11	U	Intracellular trafficking, secretion, and vesicular transport ;	IPR001683 [Phox homologous domain]	plasma membrane protein	--
ENSMUSP00000104864.4	sorting nexin 18 [Source_MGI Symbol_Acc_MGI_2137642]	Snx18	979449	2.03716e+06	2.22327e+06	0	0	0	Inf	0	Inf	up	2	Molecular Function:protein binding (GO:0005515),Molecular Function:phosphatidylinositol binding (GO:0035091)	sorting nexin-9/18/33	--	--	Sorting nexin SNX9/SH3PX1 and related proteins	U	Intracellular trafficking, secretion, and vesicular transport ;	IPR001452 [SH3 domain] ; IPR001683 [Phox homologous domain] ; IPR019497 [Sorting nexin protein, WASP-binding domain]	plasma membrane protein	--
ENSMUSP00000023502.5	sorting nexin 4 [Source_MGI Symbol_Acc_MGI_1916400]	Snx4	810865	1.14161e+06	872492	0	0	0	Inf	0	Inf	up	1	Molecular Function:phosphatidylinositol binding (GO:0035091)	sorting nexin-4	--	ko04144 Endocytosis	Membrane coat complex Retromer, subunit VPS5/SNX1, Sorting nexins, and related PX domain-containing proteins	U	Intracellular trafficking, secretion, and vesicular transport ;	IPR001683 [Phox homologous domain]	plasma membrane protein	--
ENSMUSP00000107939.2	SPC25, NDC80 kinetochore complex component, homolog (S. cerevisiae) [Source_MGI Symbol_Acc_MGI_1913692]	Spc25	729501	670927	770900	0	0	0	Inf	0	Inf	up	--	--	kinetochore protein Spc25, animal type	--	--	Uncharacterized conserved protein	S	Function unknown ;	IPR013255 [Chromosome segregation protein Spc25]	--	--
ENSMUSP00000090882.3	spindle apparatus coiled-coil protein 1 [Source_MGI Symbol_Acc_MGI_1917635]	Spdl1	770181	701833	1.12142e+06	0	0	0	Inf	0	Inf	up	--	--	--	--	--	--	--	--	--	--	--
ENSMUSP00000113621.2	spastic paraplegia 20, spartin (Troyer syndrome) homolog (human) [Source_MGI Symbol_Acc_MGI_2139806]	Spg20	2.78781e+06	3.55945e+06	3.27246e+06	0	0	0	Inf	0	Inf	up	--	--	spartin	--	ko04144 Endocytosis	Uncharacterized conserved protein	S	Function unknown ;	IPR009686 [Senescence/spartin-associated]	--	--
ENSMUSP00000145871.2	STAM binding protein [Source_MGI Symbol_Acc_MGI_1917777]	Stambp	2.41254e+06	2.98199e+06	3.21588e+06	0	0	0	Inf	0	Inf	up	1	Molecular Function:protein binding (GO:0005515)	STAM-binding protein	3.4.19.12	ko04144 Endocytosis	SMAD6 interacting protein AMSH, contains JAB/MPN/Mov34 domain	T	Signal transduction mechanisms ;	IPR000555 [JAB1/MPN/MOV34 metalloenzyme domain] ; IPR015063 [USP8 dimerisation domain]	--	--
ENSMUSP00000036477.7	striatin interacting protein 2 [Source_MGI Symbol_Acc_MGI_2444363]	Strip2	657480	876144	806725	0	0	0	Inf	0	Inf	up	--	--	--	--	--	Uncharacterized conserved protein	S	Function unknown ;	IPR012486 [N1221-like] ; IPR021819 [Protein of unknown function DUF3402]	--	--
ENSMUSP00000020273.10	suppressor of var1, 3-like 1 (S. cerevisiae) [Source_MGI Symbol_Acc_MGI_2441711]	Supv3l1	1.53722e+06	824037	929754	0	0	0	Inf	0	Inf	up	--	--	ATP-dependent RNA helicase SUPV3L1/SUV3	3.6.4.13	--	Mitochondrial RNA helicase SUV3, DEAD-box superfamily	A	RNA processing and modification ;	IPR001650 [Helicase, C-terminal] ; IPR022192 [Mitochondrial degradasome RNA helicase subunit, C-terminal domain]	mitochondrion protein	--
ENSMUSP00000043953.5	transport and golgi organization 6 [Source_MGI Symbol_Acc_MGI_2142786]	Tango6	1.24151e+06	1.12688e+06	2.23673e+06	0	0	0	Inf	0	Inf	up	--	--	--	--	--	Uncharacterized conserved protein	S	Function unknown ;	IPR019414 [RNA polymerase II assembly factor Rtp1, C-terminal domain 2] ; IPR019451 [RNA polymerase II assembly factor Rtp1, C-terminal]	--	--
ENSMUSP00000120928.2	testis expressed 30 [Source_MGI Symbol_Acc_MGI_1922873]	Tex30	3.67238e+06	2.67643e+06	3.41528e+06	0	0	0	Inf	0	Inf	up	1	Molecular Function:hydrolase activity (GO:0016787)	--	--	--	Predicted alpha/beta hydrolase	R	General function prediction only ;	IPR002925 [Dienelactone hydrolase]	--	--
ENSMUSP00000054112.6	trimethylguanosine synthase 1 [Source_MGI Symbol_Acc_MGI_2151797]	Tgs1	979449	938924	1.25583e+06	0	0	0	Inf	0	Inf	up	3	Biological Process:RNA methylation (GO:0001510),Molecular Function:methyltransferase activity (GO:0008168),Biological Process:7-methylguanosine RNA capping (GO:0009452)	trimethylguanosine synthase	2.1.1.-	ko03013 RNA transport	Methylase	R	General function prediction only ;	IPR019012 [RNA cap guanine-N2 methyltransferase]	nucleus protein	--
ENSMUSP00000041701.9	thyroid adenoma associated [Source_MGI Symbol_Acc_MGI_3039623]	Thada	1.31837e+06	950355	1.41803e+06	0	0	0	Inf	0	Inf	up	--	--	--	--	--	Cell cycle-associated protein	D	Cell cycle control, cell division, chromosome partitioning ;	IPR019442 [Domain of unknown function DUF2428, death-receptor-like]	--	--
ENSMUSP00000001950.6	toll interacting protein [Source_MGI Symbol_Acc_MGI_1891808]	Tollip	1.17267e+06	1.2284e+06	1.94082e+06	0	0	0	Inf	0	Inf	up	1	Molecular Function:protein binding (GO:0005515)	toll-interacting protein	--	ko04620 Toll-like receptor signaling pathway	--	--	--	IPR000008 [C2 domain] ; IPR003892 [Ubiquitin system component Cue]	--	--
ENSMUSP00000099887.4	tetratricopeptide repeat domain 39B [Source_MGI Symbol_Acc_MGI_1917113]	Ttc39b	896338	1.22803e+06	309276	0	0	0	Inf	0	Inf	up	1	Molecular Function:protein binding (GO:0005515)	--	--	--	Uncharacterized conserved protein	S	Function unknown ;	IPR019412 [Outer membrane protein Iml2/Tetratricopeptide repeat protein 39] ; IPR019734 [Tetratricopeptide repeat]	--	--
ENSMUSP00000076208.6	transcription termination factor, RNA polymerase II [Source_MGI Symbol_Acc_MGI_1921294]	Ttf2	2.05877e+06	1.76668e+06	1.55317e+06	0	0	0	Inf	0	Inf	up	2	Molecular Function:ATP binding (GO:0005524),Molecular Function:zinc ion binding (GO:0008270)	transcription termination factor 2	3.6.4.-	ko04918 Thyroid hormone synthesis	RNA polymerase II transcription termination factor TTF2/lodestar, DEAD-box superfamily	KL	Transcription ; Replication, recombination and repair ;	IPR000330 [SNF2-related, N-terminal domain] ; IPR001650 [Helicase, C-terminal] ; IPR010666 [Zinc finger, GRF-type]	nucleus protein	--
ENSMUSP00000064839.8	Ttk protein kinase [Source_MGI Symbol_Acc_MGI_1194921]	Ttk	1.50865e+06	1.5476e+06	614837	0	0	0	Inf	0	Inf	up	3	Molecular Function:protein kinase activity (GO:0004672),Molecular Function:ATP binding (GO:0005524),Biological Process:protein phosphorylation (GO:0006468)	serine/threonine-protein kinase TTK/MPS1	2.7.12.1	ko04110 Cell cycle	Dual specificity; serine/threonine and tyrosine kinase	D	Cell cycle control, cell division, chromosome partitioning ;	IPR000719 [Protein kinase domain]	nucleus protein	--
ENSMUSP00000140106.2	ubiquitin carboxyl-terminal esterase L5 [Source_MGI Symbol_Acc_MGI_1914848]	Uchl5	1.03311e+07	9.65989e+06	1.03689e+07	0	0	0	Inf	0	Inf	up	3	Molecular Function:thiol-dependent ubiquitin-specific protease activity (GO:0004843),Cellular Component:intracellular (GO:0005622),Biological Process:ubiquitin-dependent protein catabolic process (GO:0006511)	ubiquitin carboxyl-terminal hydrolase L5	3.4.19.12	--	Ubiquitin C-terminal hydrolase	O	Posttranslational modification, protein turnover, chaperones ;	IPR001578 [Peptidase C12, ubiquitin carboxyl-terminal hydrolase]	nucleus protein	--
ENSMUSP00000111241.4	ubiquitin recognition factor in ER-associated degradation 1 [Source_MGI Symbol_Acc_MGI_109353]	Ufd1	1.12475e+06	766291	960668	0	0	0	Inf	0	Inf	up	1	Biological Process:ubiquitin-dependent protein catabolic process (GO:0006511)	ubiquitin fusion degradation protein 1	--	ko04141 Protein processing in endoplasmic reticulum	Ubiquitin fusion-degradation protein	O	Posttranslational modification, protein turnover, chaperones ;	IPR004854 [Ubiquitin fusion degradation protein UFD1]	--	--
ENSMUSP00000091053.6	upregulator of cell proliferation [Source_MGI Symbol_Acc_MGI_1919296]	Urgcp	479755	351731	402008	0	0	0	Inf	0	Inf	up	--	--	--	--	--	--	--	--	--	--	--
ENSMUSP00000089728.7	ubiquitin specific peptidase 14 [Source_MGI Symbol_Acc_MGI_1928898]	Usp14	2.74965e+06	2.03758e+06	2.17517e+06	0	0	0	Inf	0	Inf	up	2	Biological Process:protein deubiquitination (GO:0016579),Molecular Function:thiol-dependent ubiquitinyl hydrolase activity (GO:0036459)	ubiquitin carboxyl-terminal hydrolase 14	3.4.19.12	--	Ubiquitin-specific protease	O	Posttranslational modification, protein turnover, chaperones ;	IPR001394 [Peptidase C19, ubiquitin carboxyl-terminal hydrolase]	nucleus protein	--
ENSMUSP00000151244.2	ubiquitin specific peptidase 15 [Source_MGI Symbol_Acc_MGI_101857]	Usp15	1.90696e+06	1.55259e+06	1.72397e+06	0	0	0	Inf	0	Inf	up	3	Molecular Function:thiol-dependent ubiquitin-specific protease activity (GO:0004843),Biological Process:protein deubiquitination (GO:0016579),Molecular Function:thiol-dependent ubiquitinyl hydrolase activity (GO:0036459)	ubiquitin carboxyl-terminal hydrolase 15	3.4.19.12	ko04137 Mitophagy - animal	Ubiquitin C-terminal hydrolase	O	Posttranslational modification, protein turnover, chaperones ;	IPR001394 [Peptidase C19, ubiquitin carboxyl-terminal hydrolase] ; IPR006615 [Peptidase C19, ubiquitin-specific peptidase, DUSP domain] ; IPR028135 [Ubiquitin-like domain, USP-type] ; IPR029346 [Ubiquitin carboxyl-terminal hydrolase, C-terminal]	nucleus protein	--
ENSMUSP00000033866.9	vacuolar protein sorting 36 [Source_MGI Symbol_Acc_MGI_1917410]	Vps36	1.86522e+06	1.54463e+06	1.51156e+06	0	0	0	Inf	0	Inf	up	2	Molecular Function:phosphatidylinositol-3-phosphate binding (GO:0032266),Molecular Function:ubiquitin binding (GO:0043130)	ESCRT-II complex subunit VPS36	--	ko04144 Endocytosis	Vacuolar sorting protein VPS36	U	Intracellular trafficking, secretion, and vesicular transport ;	IPR007286 [EAP30] ; IPR021648 [Vacuolar protein sorting protein 36, GLUE domain]	--	--
ENSMUSP00000113974.2	zinc finger, CCHC domain containing 2 [Source_MGI Symbol_Acc_MGI_2444114]	Zcchc2	4.28462e+06	2.62816e+06	2.86247e+06	0	0	0	Inf	0	Inf	up	2	Molecular Function:nucleic acid binding (GO:0003676),Molecular Function:zinc ion binding (GO:0008270)	--	--	--	E3 ubiquitin ligase interacting with arginine methyltransferase	O	Posttranslational modification, protein turnover, chaperones ;	IPR001878 [Zinc finger, CCHC-type]	--	--
ENSMUSP00000030455.9	aldo-keto reductase family 1, member A1 (aldehyde reductase) [Source_MGI Symbol_Acc_MGI_1929955]	Akr1a1	5.66093e+06	3.74653e+06	5.05258e+06	0	0	0	Inf	0	Inf	up	--	--	alcohol dehydrogenase (NADP+)	1.1.1.2	ko00010 Glycolysis / Gluconeogenesis ko00040 Pentose and glucuronate interconversions ko00561 Glycerolipid metabolism ko01100 Metabolic pathways	Aldo/keto reductase family proteins	R	General function prediction only ;	IPR023210 [NADP-dependent oxidoreductase domain]	cytoplasm protein	--
ENSMUSP00000040244.6	aldo-keto reductase family 1, member B8 [Source_MGI Symbol_Acc_MGI_107673]	Akr1b8	7.12458e+06	5.15422e+06	5.32445e+06	0	0	0	Inf	0	Inf	up	--	--	aldehyde reductase	1.1.1.21	ko00040 Pentose and glucuronate interconversions ko00051 Fructose and mannose metabolism ko00052 Galactose metabolism ko00561 Glycerolipid metabolism ko00790 Folate biosynthesis ko01100 Metabolic pathways	Aldo/keto reductase family proteins	R	General function prediction only ;	IPR023210 [NADP-dependent oxidoreductase domain]	cytoplasm protein	--
ENSMUSP00000022429.3	ADP-ribosylation factor 4 [Source_MGI Symbol_Acc_MGI_99433]	Arf4	1.38664e+07	1.18165e+07	1.25444e+07	0	0	0	Inf	0	Inf	up	1	Molecular Function:GTP binding (GO:0005525)	ADP-ribosylation factor 4	--	--	GTP-binding ADP-ribosylation factor Arf1	U	Intracellular trafficking, secretion, and vesicular transport ;	IPR006689 [Small GTPase superfamily, ARF/SAR type]	lysosome protein	--
ENSMUSP00000106963.3	Rho GTPase activating protein 1 [Source_MGI Symbol_Acc_MGI_2445003]	Arhgap1	2.3281e+06	2.4425e+06	2.3784e+06	0	0	0	Inf	0	Inf	up	1	Biological Process:signal transduction (GO:0007165)	Rho GTPase-activating protein 1	--	--	CDC42 Rho GTPase-activating protein	TZ	Signal transduction mechanisms ; Cytoskeleton ;	IPR000198 [Rho GTPase-activating protein domain] ; IPR001251 [CRAL-TRIO lipid binding domain]	cytoplasm protein	--
ENSMUSP00000096538.3	Rho guanine nucleotide exchange factor (GEF7) [Source_MGI Symbol_Acc_MGI_1860493]	Arhgef7	2.46999e+06	2.03636e+06	2.43899e+06	0	0	0	Inf	0	Inf	up	2	Molecular Function:Rho guanyl-nucleotide exchange factor activity (GO:0005089),Biological Process:regulation of Rho protein signal transduction (GO:0035023)	Rho guanine nucleotide exchange factor 7	--	ko04810 Regulation of actin cytoskeleton	Guanine nucleotide exchange factor	F	Nucleotide transport and metabolism ;	IPR000219 [Dbl homology (DH) domain] ; IPR001849 [Pleckstrin homology domain] ; IPR011511 [Variant SH3 domain] ; IPR032409 [Rho guanine nucleotide exchange factor, coiled-coil domain]	cytoplasm protein	--
ENSMUSP00000061847.4	cyclin dependent kinase inhibitor 2A [Source_MGI Symbol_Acc_MGI_104738]	Cdkn2a	2.11508e+06	778467	932673	0	0	0	Inf	0	Inf	up	--	--	cyclin-dependent kinase inhibitor 2A	--	ko01522 Endocrine resistance ko01524 Platinum drug resistance ko04110 Cell cycle ko04115 p53 signaling pathway ko04218 Cellular senescence ko05166 HTLV-I infection ko05200 Pathways in cancer ko05203 Viral carcinogenesis ko05206 MicroRNAs in cancer ko05212 Pancreatic cancer ko05214 Glioma ko05218 Melanoma ko05219 Bladder cancer ko05220 Chronic myeloid leukemia ko05223 Non-small cell lung cancer ko…	FOG: Ankyrin repeat	R	General function prediction only ;	IPR020683 [Ankyrin repeat-containing domain]	cytoskeleton protein	--
ENSMUSP00000150145.2	CLIP associating protein 2 [Source_MGI Symbol_Acc_MGI_1923749]	Clasp2	4.5903e+06	3.59495e+06	3.34962e+06	0	0	0	Inf	0	Inf	up	--	--	CLIP-associating protein 1/2	--	--	CLIP-associating protein	R	General function prediction only ;	IPR024395 [CLASP N-terminal domain]	Golgi apparatus protein	--
ENSMUSP00000071078.8	coatomer protein complex, subunit epsilon [Source_MGI Symbol_Acc_MGI_1891702]	Cope	1.18596e+06	1.95881e+06	1.70611e+06	0	0	0	Inf	0	Inf	up	--	--	coatomer subunit epsilon	--	--	Vesicle coat complex COPI, epsilon subunit	U	Intracellular trafficking, secretion, and vesicular transport ;	--	--	--
ENSMUSP00000039834.9	CYLD lysine 63 deubiquitinase [Source_MGI Symbol_Acc_MGI_1921506]	Cyld	2.14465e+06	5.55191e+06	2.53328e+06	0	0	0	Inf	0	Inf	up	2	Biological Process:protein deubiquitination (GO:0016579),Molecular Function:thiol-dependent ubiquitinyl hydrolase activity (GO:0036459)	ubiquitin thioesterase	3.4.19.12	ko04217 Necroptosis ko04380 Osteoclast differentiation ko04622 RIG-I-like receptor signaling pathway	Familial cylindromatosis protein	R	General function prediction only ;	IPR000938 [CAP Gly-rich domain] ; IPR001394 [Peptidase C19, ubiquitin carboxyl-terminal hydrolase]	--	--
ENSMUSP00000129624.2	discoidin domain receptor family, member 2 [Source_MGI Symbol_Acc_MGI_1345277]	Ddr2	1.10833e+06	704034	957307	0	0	0	Inf	0	Inf	up	2	Molecular Function:protein kinase activity (GO:0004672),Biological Process:protein phosphorylation (GO:0006468)	discoidin domain receptor family member 2	2.7.10.1	--	Discoidin domain receptor DDR1	T	Signal transduction mechanisms ;	IPR000421 [Coagulation factor 5/8 C-terminal domain] ; IPR001245 [Serine-threonine/tyrosine-protein kinase catalytic domain]	nucleus protein	--
ENSMUSP00000022218.5	dihydrofolate reductase [Source_MGI Symbol_Acc_MGI_94890]	Dhfr	3.0826e+06	2.89406e+06	2.62625e+06	0	0	0	Inf	0	Inf	up	4	Molecular Function:dihydrofolate reductase activity (GO:0004146),Biological Process:glycine biosynthetic process (GO:0006545),Biological Process:nucleotide biosynthetic process (GO:0009165),Biological Process:oxidation-reduction process (GO:0055114)	dihydrofolate reductase	1.5.1.3	ko00670 One carbon pool by folate ko00790 Folate biosynthesis ko01100 Metabolic pathways ko01523 Antifolate resistance	Dihydrofolate reductase	H	Coenzyme transport and metabolism ;	IPR001796 [Dihydrofolate reductase domain]	--	--
ENSMUSP00000159398.2	EF-hand calcium binding domain 7 [Source_MGI Symbol_Acc_MGI_2385199]	Efcab7	561916	346724	557773	0	0	0	Inf	0	Inf	up	1	Molecular Function:calcium ion binding (GO:0005509)	--	--	--	Calmodulin and related proteins (EF-Hand superfamily)	T	Signal transduction mechanisms ;	IPR002048 [EF-hand domain]	centrosome protein	--
ENSMUSP00000073691.7	engulfment and cell motility 2 [Source_MGI Symbol_Acc_MGI_2153045]	Elmo2	4.60089e+06	4.48525e+06	4.26935e+06	0	0	0	Inf	0	Inf	up	--	--	engulfment and cell motility protein 2	--	ko05100 Bacterial invasion of epithelial cells	Regulator of Rac1, required for phagocytosis and cell migration	T	Signal transduction mechanisms ;	IPR001849 [Pleckstrin homology domain] ; IPR006816 [ELMO domain] ; IPR024574 [Domain of unknown function DUF3361]	plasma membrane protein	--
ENSMUSP00000109121.2	exocyst complex component 1 [Source_MGI Symbol_Acc_MGI_2445020]	Exoc1	3.48851e+06	5.56767e+06	4.45432e+06	0	0	0	Inf	0	Inf	up	2	Cellular Component:exocyst (GO:0000145),Biological Process:exocytosis (GO:0006887)	exocyst complex component 1	--	--	Exocyst protein Sec3	U	Intracellular trafficking, secretion, and vesicular transport ;	IPR019160 [Exocyst complex component Sec3, C-terminal] ; IPR028258 [Exocyst complex component Sec3, PIP2-binding N-terminal domain]	cytoplasm protein	--
ENSMUSP00000002809.8	FK506 binding protein 7 [Source_MGI Symbol_Acc_MGI_1336879]	Fkbp7	338057	340534	172778	0	0	0	Inf	0	Inf	up	1	Molecular Function:calcium ion binding (GO:0005509)	FK506-binding protein 7	5.2.1.8	--	FKBP-type peptidyl-prolyl cis-trans isomerase	O	Posttranslational modification, protein turnover, chaperones ;	IPR001179 [FKBP-type peptidyl-prolyl cis-trans isomerase domain] ; IPR002048 [EF-hand domain]	nucleus protein	--
ENSMUSP00000001569.9	flotillin 1 [Source_MGI Symbol_Acc_MGI_1100500]	Flot1	3.83523e+06	2.47276e+06	2.7726e+06	0	0	0	Inf	0	Inf	up	--	--	flotillin	--	ko04910 Insulin signaling pathway	Flotillins	UZ	Intracellular trafficking, secretion, and vesicular transport ; Cytoskeleton ;	IPR001107 [Band 7 domain] ; IPR031905 [Flotillin, C-terminal domain]	plasma membrane protein	--
ENSMUSP00000108723.4	GTPase activating protein and VPS9 domains 1 [Source_MGI Symbol_Acc_MGI_1913941]	Gapvd1	9.62269e+06	7.47375e+06	7.72356e+06	0	0	0	Inf	0	Inf	up	1	Biological Process:regulation of GTPase activity (GO:0043087)	--	--	--	Vacuolar assembly/sorting protein VPS9	U	Intracellular trafficking, secretion, and vesicular transport ;	IPR001936 [Ras GTPase-activating protein] ; IPR003123 [VPS9 domain]	endosome protein	--
ENSMUSP00000029482.9	G-protein signalling modulator 2 (AGS3-like, C. elegans) [Source_MGI Symbol_Acc_MGI_1923373]	Gpsm2	1.84513e+06	1.41807e+06	1.07861e+06	0	0	0	Inf	0	Inf	up	2	Molecular Function:protein binding (GO:0005515),Molecular Function:GTPase regulator activity (GO:0030695)	G-protein signaling modulator 2	--	--	Predicted G-alpha GTPase interaction protein, contains GoLoco domain	T	Signal transduction mechanisms ;	IPR003109 [GoLoco motif] ; IPR019734 [Tetratricopeptide repeat]	cytoplasm protein	--
ENSMUSP00000129565.2	glutathione S-transferase, pi 1 [Source_MGI Symbol_Acc_MGI_95865]	Gstp1	3.13983e+06	6.41535e+06	4.62751e+06	0	0	0	Inf	0	Inf	up	1	Molecular Function:protein binding (GO:0005515)	glutathione S-transferase	2.5.1.18	ko00480 Glutathione metabolism ko00980 Metabolism of xenobiotics by cytochrome P450 ko00982 Drug metabolism - cytochrome P450 ko01524 Platinum drug resistance ko05200 Pathways in cancer ko05204 Chemical carcinogenesis ko05225 Hepatocellular carcinoma ko05418 Fluid shear stress and atherosclerosis	Glutathione S-transferase	O	Posttranslational modification, protein turnover, chaperones ;	IPR004045 [Glutathione S-transferase, N-terminal] ; IPR004046 [Glutathione S-transferase, C-terminal]	cytoplasm protein	--
ENSMUSP00000019697.9	HAUS augmin-like complex, subunit 5 [Source_MGI Symbol_Acc_MGI_1919159]	Haus5	4.85956e+06	5.06001e+06	4.98459e+06	0	0	0	Inf	0	Inf	up	2	Biological Process:spindle assembly (GO:0051225),Cellular Component:HAUS complex (GO:0070652)	HAUS augmin-like complex subunit 5	--	--	--	--	--	IPR029131 [HAUS augmin-like complex subunit 5]	--	--
ENSMUSP00000000642.5	hexokinase 2 [Source_MGI Symbol_Acc_MGI_1315197]	Hk2	1.22402e+06	1.27699e+06	1.04174e+06	0	0	0	Inf	0	Inf	up	2	Molecular Function:ATP binding (GO:0005524),Biological Process:carbohydrate metabolic process (GO:0005975)	hexokinase	2.7.1.1	ko00010 Glycolysis / Gluconeogenesis ko00051 Fructose and mannose metabolism ko00052 Galactose metabolism ko00500 Starch and sucrose metabolism ko00520 Amino sugar and nucleotide sugar metabolism ko00524 Neomycin, kanamycin and gentamicin biosynthesis ko01100 Metabolic pathways ko01200 Carbon metabolism ko04066 HIF-1 signaling pathway ko04910 Insulin signaling pathway ko04930 Type II diabetes mel…	Hexokinase	G	Carbohydrate transport and metabolism ;	IPR022672 [Hexokinase, N-terminal] ; IPR022673 [Hexokinase, C-terminal]	mitochondrion protein	--
ENSMUSP00000019950.5	LTV1 ribosome biogenesis factor [Source_MGI Symbol_Acc_MGI_2447810]	Ltv1	2.47261e+06	869628	1.00547e+06	0	0	0	Inf	0	Inf	up	--	--	protein LTV1	--	--	Uncharacterized conserved protein	S	Function unknown ;	IPR007307 [Low temperature viability protein]	--	--
ENSMUSP00000135920.2	myeloid leukemia factor 2 [Source_MGI Symbol_Acc_MGI_1353554]	Mlf2	1.70347e+06	1.77819e+06	1.5169e+06	0	0	0	Inf	0	Inf	up	--	--	--	--	--	Proliferation-related protein MLF	S	Function unknown ;	IPR019376 [Myeloid leukemia factor]	nucleus protein	--
ENSMUSP00000055521.8	mixed lineage kinase domain-like [Source_MGI Symbol_Acc_MGI_1921818]	Mlkl	2.85381e+06	2.27924e+06	3.14762e+06	0	0	0	Inf	0	Inf	up	2	Molecular Function:protein kinase activity (GO:0004672),Biological Process:protein phosphorylation (GO:0006468)	mixed lineage kinase domain-like	2.7.11.1	ko04217 Necroptosis ko04668 TNF signaling pathway	--	--	--	IPR001245 [Serine-threonine/tyrosine-protein kinase catalytic domain]	cytoplasm protein	--
ENSMUSP00000097442.5	5-methyltetrahydrofolate-homocysteine methyltransferase [Source_MGI Symbol_Acc_MGI_894292]	Mtr	2.64987e+06	2.29627e+06	2.23923e+06	0	0	0	Inf	0	Inf	up	6	Cellular Component:intracellular (GO:0005622),Molecular Function:methionine synthase activity (GO:0008705),Biological Process:methionine biosynthetic process (GO:0009086),Molecular Function:cobalamin binding (GO:0031419),Biological Process:pteridine-containing compound metabolic process (GO:0042558),Molecular Function:metal ion binding (GO:0046872)	5-methyltetrahydrofolate--homocysteine methyltransferase	2.1.1.13	ko00270 Cysteine and methionine metabolism ko00450 Selenocompound metabolism ko00670 One carbon pool by folate ko01100 Metabolic pathways ko01230 Biosynthesis of amino acids	--	--	--	IPR000489 [Pterin-binding domain] ; IPR003726 [Homocysteine-binding domain] ; IPR003759 [Cobalamin (vitamin B12)-binding module, cap domain] ; IPR004223 [Vitamin B12-dependent methionine synthase, activation domain] ; IPR006158 [Cobalamin (vitamin B12)-binding domain]	cytoplasm protein	--
ENSMUSP00000028511.8	metaxin 2 [Source_MGI Symbol_Acc_MGI_1859652]	Mtx2	4.42884e+06	3.50434e+06	3.35188e+06	0	0	0	Inf	0	Inf	up	2	Cellular Component:mitochondrial outer membrane (GO:0005741),Biological Process:protein targeting to mitochondrion (GO:0006626)	metaxin	--	--	Mitochondrial outer membrane protein Metaxin 2, Metaxin 1-binding protein	MU	Cell wall/membrane/envelope biogenesis ; Intracellular trafficking, secretion, and vesicular transport ;	IPR019564 [Mitochondrial outer membrane transport complex Sam37/metaxin, N-terminal domain] ; IPR033468 [Metaxin, glutathione S-transferase domain]	mitochondrion protein	--
ENSMUSP00000109312.3	melanocyte proliferating gene 1 [Source_MGI Symbol_Acc_MGI_1929864]	Myg1	7.06885e+06	1.16582e+07	1.27743e+07	0	0	0	Inf	0	Inf	up	--	--	--	--	--	Predicted metal-binding protein	R	General function prediction only ;	IPR003226 [Metal-dependent protein hydrolase]	--	--
ENSMUSP00000128345.3	nuclear factor of kappa light polypeptide gene enhancer in B cells 1, p105 [Source_MGI Symbol_Acc_MGI_97312]	Nfkb1	1.62731e+06	1.77137e+06	2.03587e+06	0	0	0	Inf	0	Inf	up	3	Molecular Function:DNA binding (GO:0003677),Molecular Function:protein binding (GO:0005515),Biological Process:signal transduction (GO:0007165)	nuclear factor NF-kappa-B p105 subunit	--	ko01523 Antifolate resistance ko04010 MAPK signaling pathway ko04014 Ras signaling pathway ko04024 cAMP signaling pathway ko04062 Chemokine signaling pathway ko04064 NF-kappa B signaling pathway ko04066 HIF-1 signaling pathway ko04071 Sphingolipid signaling pathway ko04151 PI3K-Akt signaling pathway ko04210 Apoptosis ko04211 Longevity regulating pathway ko04218 Cellular senescence ko04380 Osteocl…	--	--	--	IPR000488 [Death domain] ; IPR002110 [Ankyrin repeat] ; IPR011539 [Rel homology domain (RHD), DNA-binding domain] ; IPR020683 [Ankyrin repeat-containing domain] ; IPR032397 [Rel homology dimerisation domain]	nucleus protein	RHD
ENSMUSP00000029358.9	NMD3 ribosome export adaptor [Source_MGI Symbol_Acc_MGI_2140103]	Nmd3	2.26796e+06	2.09663e+06	1.93281e+06	0	0	0	Inf	0	Inf	up	--	--	nonsense-mediated mRNA decay protein 3	--	ko03008 Ribosome biogenesis in eukaryotes ko03013 RNA transport	NMD protein affecting ribosome stability and mRNA decay	J	Translation, ribosomal structure and biogenesis ;	IPR007064 [NMD3]	nucleus protein	--
ENSMUSP00000078132.8	NmrA-like family domain containing 1 [Source_MGI Symbol_Acc_MGI_1915074]	Nmral1	4.8732e+06	7.41131e+06	6.47689e+06	0	0	0	Inf	0	Inf	up	--	--	--	--	--	--	--	--	IPR008030 [NmrA-like domain]	--	--
ENSMUSP00000090360.6	5-nucleotidase, cytosolic IIIB [Source_MGI Symbol_Acc_MGI_1915356]	Nt5c3b	3.27081e+06	2.93187e+06	2.99375e+06	0	0	0	Inf	0	Inf	up	3	Molecular Function:magnesium ion binding (GO:0000287),Cellular Component:cytoplasm (GO:0005737),Molecular Function:5'-nucleotidase activity (GO:0008253)	5'-nucleotidase	3.1.3.5	ko00230 Purine metabolism ko00240 Pyrimidine metabolism ko00760 Nicotinate and nicotinamide metabolism ko01100 Metabolic pathways	Uncharacterized conserved protein	S	Function unknown ;	IPR006434 [Pyrimidine 5'-nucleotidase, eukaryotic]	--	--
ENSMUSP00000063590.6	nucleoporin 107 [Source_MGI Symbol_Acc_MGI_2143854]	Nup107	547588	840740	867669	0	0	0	Inf	0	Inf	up	2	Cellular Component:nuclear pore (GO:0005643),Biological Process:transport (GO:0006810)	nuclear pore complex protein Nup107	--	ko03013 RNA transport	Nuclear pore complex, rNup107 component (sc Nup84)	YU	Nuclear structure ; Intracellular trafficking, secretion, and vesicular transport ;	IPR007252 [Nuclear pore protein 84/107]	nucleus protein	--
ENSMUSP00000042155.5	oxidative-stress responsive 1 [Source_MGI Symbol_Acc_MGI_1917378]	Oxsr1	268529	550048	432435	0	0	0	Inf	0	Inf	up	4	Molecular Function:protein kinase activity (GO:0004672),Molecular Function:protein serine/threonine kinase activity (GO:0004674),Molecular Function:ATP binding (GO:0005524),Biological Process:protein phosphorylation (GO:0006468)	serine/threonine-protein kinase OSR1/STK39	2.7.11.1	--	Ste20-like serine/threonine protein kinase	T	Signal transduction mechanisms ;	IPR000719 [Protein kinase domain] ; IPR024678 [Serine/threonine-protein kinase OSR1/WNK, CCT domain]	nucleus protein	--
ENSMUSP00000076085.5	protocadherin gamma subfamily C, 3 [Source_MGI Symbol_Acc_MGI_1935201]	Pcdhgc3	1.16948e+06	1.42476e+06	1.66404e+06	0	0	0	Inf	0	Inf	up	3	Molecular Function:calcium ion binding (GO:0005509),Biological Process:homophilic cell adhesion via plasma membrane adhesion molecules (GO:0007156),Cellular Component:membrane (GO:0016020)	protocadherin gamma subfamily C	--	--	FOG: Cadherin repeats	S	Function unknown ;	IPR002126 [Cadherin] ; IPR013164 [Cadherin, N-terminal] ; IPR031904 [Cadherin, C-terminal catenin-binding domain] ; IPR032455 [Cadherin, cytoplasmic C-terminal domain]	plasma membrane protein	--
ENSMUSP00000001179.6	pericentrin (kendrin) [Source_MGI Symbol_Acc_MGI_102722]	Pcnt	392759	668144	564179	0	0	0	Inf	0	Inf	up	--	--	pericentrin	--	--	--	--	--	IPR019528 [Pericentrin/AKAP-450 centrosomal targeting domain]	Golgi apparatus protein	--
ENSMUSP00000033662.9	pyruvate dehydrogenase E1 alpha 1 [Source_MGI Symbol_Acc_MGI_97532]	Pdha1	3.69246e+06	2.73267e+06	2.39448e+06	0	0	0	Inf	0	Inf	up	1	Biological Process:metabolic process (GO:0008152)	pyruvate dehydrogenase E1 component alpha subunit	1.2.4.1	ko00010 Glycolysis / Gluconeogenesis ko00020 Citrate cycle (TCA cycle) ko00620 Pyruvate metabolism ko01100 Metabolic pathways ko01200 Carbon metabolism ko04066 HIF-1 signaling pathway ko04922 Glucagon signaling pathway ko05230 Central carbon metabolism in cancer	Pyruvate dehydrogenase E1, alpha subunit	C	Energy production and conversion ;	IPR001017 [Dehydrogenase, E1 component]	mitochondrion protein	--
ENSMUSP00000022268.9	pyruvate dehydrogenase (lipoamide) beta [Source_MGI Symbol_Acc_MGI_1915513]	Pdhb	1.81596e+06	899525	862934	0	0	0	Inf	0	Inf	up	--	--	pyruvate dehydrogenase E1 component beta subunit	1.2.4.1	ko00010 Glycolysis / Gluconeogenesis ko00020 Citrate cycle (TCA cycle) ko00620 Pyruvate metabolism ko01100 Metabolic pathways ko01200 Carbon metabolism ko04066 HIF-1 signaling pathway ko04922 Glucagon signaling pathway ko05230 Central carbon metabolism in cancer	Pyruvate dehydrogenase E1, beta subunit	C	Energy production and conversion ;	IPR005475 [Transketolase-like, pyrimidine-binding domain] ; IPR033248 [Transketolase, C-terminal domain]	mitochondrion protein	--
ENSMUSP00000023361.6	pyridoxal-dependent decarboxylase domain containing 1 [Source_MGI Symbol_Acc_MGI_1920909]	Pdxdc1	1.00367e+07	6.09568e+06	6.33368e+06	0	0	0	Inf	0	Inf	up	3	Molecular Function:carboxy-lyase activity (GO:0016831),Biological Process:carboxylic acid metabolic process (GO:0019752),Molecular Function:pyridoxal phosphate binding (GO:0030170)	--	--	--	Predicted pyridoxal-dependent decarboxylase	E	Amino acid transport and metabolism ;	IPR002129 [Pyridoxal phosphate-dependent decarboxylase]	synapse protein	--
ENSMUSP00000013970.8	phosphatidylinositol-5-phosphate 4-kinase, type II, gamma [Source_MGI Symbol_Acc_MGI_2152214]	Pip4k2c	1.48793e+06	1.86213e+06	1.82818e+06	0	0	0	Inf	0	Inf	up	2	Molecular Function:phosphatidylinositol phosphate kinase activity (GO:0016307),Biological Process:phosphatidylinositol metabolic process (GO:0046488)	1-phosphatidylinositol-5-phosphate 4-kinase	2.7.1.149	ko00562 Inositol phosphate metabolism ko04070 Phosphatidylinositol signaling system ko04810 Regulation of actin cytoskeleton	Phosphatidylinositol-4-phosphate 5-kinase	T	Signal transduction mechanisms ;	IPR002498 [Phosphatidylinositol-4-phosphate 5-kinase, core]	plasma membrane protein	--
ENSMUSP00000074675.5	pleckstrin homology domain containing, family A (phosphoinositide binding specific) member 1 [Source_MGI Symbol_Acc_MGI_2442213]	Plekha1	1.84661e+06	1.27537e+06	1.44241e+06	0	0	0	Inf	0	Inf	up	--	--	--	--	--	--	--	--	IPR001849 [Pleckstrin homology domain]	nucleus protein	--
ENSMUSP00000033008.10	proteasome subunit alpha 1 [Source_MGI Symbol_Acc_MGI_1347005]	Psma1	2.92669e+06	5.71553e+06	6.4234e+06	0	0	0	Inf	0	Inf	up	5	Molecular Function:endopeptidase activity (GO:0004175),Molecular Function:threonine-type endopeptidase activity (GO:0004298),Cellular Component:proteasome core complex (GO:0005839),Biological Process:ubiquitin-dependent protein catabolic process (GO:0006511),Biological Process:proteolysis involved in cellular protein catabolic process (GO:0051603)	20S proteasome subunit alpha 6	3.4.25.1	ko03050 Proteasome	20S proteasome, regulatory subunit alpha type PSMA1/PRE5	O	Posttranslational modification, protein turnover, chaperones ;	IPR000426 [Proteasome alpha-subunit, N-terminal domain] ; IPR001353 [Proteasome, subunit alpha/beta]	nucleus protein	--
ENSMUSP00000028278.8	proteasome (prosome, macropain) 26S subunit, non-ATPase, 14 [Source_MGI Symbol_Acc_MGI_1913284]	Psmd14	5.46756e+06	5.54078e+06	6.20837e+06	0	0	0	Inf	0	Inf	up	1	Molecular Function:protein binding (GO:0005515)	26S proteasome regulatory subunit N11	--	ko03050 Proteasome ko05169 Epstein-Barr virus infection	26S proteasome regulatory complex, subunit RPN11	O	Posttranslational modification, protein turnover, chaperones ;	IPR000555 [JAB1/MPN/MOV34 metalloenzyme domain] ; IPR024969 [Rpn11/EIF3F, C-terminal]	nucleus protein	--
ENSMUSP00000139514.2	proteasome (prosome, macropain) 26S subunit, non-ATPase, 8 [Source_MGI Symbol_Acc_MGI_1888669]	Psmd8	2.66323e+06	2.47378e+06	2.47883e+06	0	0	0	Inf	0	Inf	up	--	--	26S proteasome regulatory subunit N12	--	ko03050 Proteasome ko05169 Epstein-Barr virus infection	26S proteasome regulatory complex, subunit RPN12/PSMD8	O	Posttranslational modification, protein turnover, chaperones ;	IPR033464 [CSN8/PSMD8/EIF3K]	--	--
ENSMUSP00000114588.3	pseudouridylate synthase 7 [Source_MGI Symbol_Acc_MGI_1925947]	Pus7	946441	1.17341e+06	871920	0	0	0	Inf	0	Inf	up	4	Biological Process:pseudouridine synthesis (GO:0001522),Molecular Function:RNA binding (GO:0003723),Biological Process:RNA modification (GO:0009451),Molecular Function:pseudouridine synthase activity (GO:0009982)	tRNA pseudouridine13 synthase	5.4.99.27	--	Uncharacterized conserved protein	S	Function unknown ;	IPR001656 [Pseudouridine synthase, TruD]	--	--
ENSMUSP00000108542.2	RAB GTPase activating protein 1 [Source_MGI Symbol_Acc_MGI_2385139]	Rabgap1	1.16842e+06	1.06121e+06	1.83345e+06	0	0	0	Inf	0	Inf	up	1	Molecular Function:protein binding (GO:0005515)	Rab GTPase-activating protein 1	--	--	Rab6 GTPase activator GAPCenA and related TBC domain proteins	R	General function prediction only ;	IPR000195 [Rab-GTPase-TBC domain] ; IPR006020 [PTB/PI domain] ; IPR022164 [Kinesin-like]	centrosome protein	--
ENSMUSP00000000451.8	v-raf-leukemia viral oncogene 1 [Source_MGI Symbol_Acc_MGI_97847]	Raf1	3.05083e+06	1.86097e+06	3.33867e+06	0	0	0	Inf	0	Inf	up	4	Molecular Function:protein kinase activity (GO:0004672),Biological Process:protein phosphorylation (GO:0006468),Biological Process:signal transduction (GO:0007165),Biological Process:intracellular signal transduction (GO:0035556)	RAF proto-oncogene serine/threonine-protein kinase	2.7.11.1	ko01521 EGFR tyrosine kinase inhibitor resistance ko01522 Endocrine resistance ko04010 MAPK signaling pathway ko04012 ErbB signaling pathway ko04014 Ras signaling pathway ko04015 Rap1 signaling pathway ko04022 cGMP-PKG signaling pathway ko04024 cAMP signaling pathway ko04062 Chemokine signaling pathway ko04068 FoxO signaling pathway ko04071 Sphingolipid signaling pathway ko04072 Phospholipase D s…	Serine/threonine protein kinase RAF	T	Signal transduction mechanisms ;	IPR001245 [Serine-threonine/tyrosine-protein kinase catalytic domain] ; IPR002219 [Protein kinase C-like, phorbol ester/diacylglycerol-binding domain] ; IPR003116 [Raf-like Ras-binding]	cytoplasm protein	--
ENSMUSP00000039966.9	RHO family interacting cell polarization regulator 1 [Source_MGI Symbol_Acc_MGI_1922937]	Ripor1	1.30938e+06	882771	2.16362e+06	0	0	0	Inf	0	Inf	up	--	--	--	--	--	--	--	--	IPR031780 [FAM65, N-terminal]	mitochondrion protein	--
ENSMUSP00000138277.2	scaffold attachment factor B [Source_MGI Symbol_Acc_MGI_2146974]	Safb	501394	2.09784e+06	2.06315e+06	0	0	0	Inf	0	Inf	up	1	Molecular Function:nucleic acid binding (GO:0003676)	--	--	--	Hsp27-ERE-TATA-binding protein/Scaffold attachment factor (SAF-B)	K	Transcription ;	IPR000504 [RNA recognition motif domain] ; IPR003034 [SAP domain]	nucleus protein	--
ENSMUSP00000099685.5	seryl-aminoacyl-tRNA synthetase [Source_MGI Symbol_Acc_MGI_102809]	Sars	2.30669e+06	1.4611e+06	1.4884e+06	0	0	0	Inf	0	Inf	up	4	Molecular Function:nucleotide binding (GO:0000166),Molecular Function:aminoacyl-tRNA ligase activity (GO:0004812),Molecular Function:ATP binding (GO:0005524),Biological Process:tRNA aminoacylation for protein translation (GO:0006418)	seryl-tRNA synthetase	6.1.1.11	ko00970 Aminoacyl-tRNA biosynthesis	Seryl-tRNA synthetase	J	Translation, ribosomal structure and biogenesis ;	IPR002314 [Aminoacyl-tRNA synthetase, class II (G/ P/ S/T)] ; IPR015866 [Serine-tRNA synthetase, type1, N-terminal]	cytoplasm protein	--
ENSMUSP00000021335.6	Sec1 family domain containing 1 [Source_MGI Symbol_Acc_MGI_1924233]	Scfd1	1.92604e+06	3.8162e+06	3.62651e+06	0	0	0	Inf	0	Inf	up	2	Biological Process:vesicle docking involved in exocytosis (GO:0006904),Biological Process:vesicle-mediated transport (GO:0016192)	sec1 family domain-containing protein 1	--	--	Vesicle trafficking protein Sly1 (Sec1 family)	U	Intracellular trafficking, secretion, and vesicular transport ;	IPR001619 [Sec1-like protein]	cytoplasm protein	--
ENSMUSP00000025453.9	SMAD family member 2 [Source_MGI Symbol_Acc_MGI_108051]	Smad2	1.13414e+06	1.08433e+06	1.31817e+06	0	0	0	Inf	0	Inf	up	1	Cellular Component:intracellular (GO:0005622)	mothers against decapentaplegic homolog 2/3	--	ko04068 FoxO signaling pathway ko04110 Cell cycle ko04144 Endocytosis ko04218 Cellular senescence ko04350 TGF-beta signaling pathway ko04371 Apelin signaling pathway ko04390 Hippo signaling pathway ko04520 Adherens junction ko04550 Signaling pathways regulating pluripotency of stem cells ko04659 Th17 cell differentiation ko04926 Relaxin signaling pathway ko04933 AGE-RAGE signaling pathway in diab…	TGFbeta receptor signaling protein SMAD and related proteins	TK	Signal transduction mechanisms ; Transcription ;	IPR001132 [SMAD domain, Dwarfin-type] ; IPR003619 [MAD homology 1, Dwarfin-type]	nucleus protein	MH1
ENSMUSP00000121835.2	SMC hinge domain containing 1 [Source_MGI Symbol_Acc_MGI_1921605]	Smchd1	203209	733738	1.13743e+06	0	0	0	Inf	0	Inf	up	4	Molecular Function:protein binding (GO:0005515),Molecular Function:ATP binding (GO:0005524),Cellular Component:chromosome (GO:0005694),Biological Process:chromosome organization (GO:0051276)	--	--	--	--	--	--	IPR010935 [SMCs flexible hinge]	--	--
ENSMUSP00000102904.2	sorting nexin family member 27 [Source_MGI Symbol_Acc_MGI_1923992]	Snx27	9.93044e+06	9.29644e+06	1.06666e+07	0	0	0	Inf	0	Inf	up	3	Molecular Function:protein binding (GO:0005515),Biological Process:signal transduction (GO:0007165),Molecular Function:phosphatidylinositol binding (GO:0035091)	sorting nexin-27	--	--	Sorting nexin protein SNX27	RTU	General function prediction only ; Signal transduction mechanisms ; Intracellular trafficking, secretion, and vesicular transport ;	IPR000159 [Ras-associating (RA) domain] ; IPR001478 [PDZ domain] ; IPR001683 [Phox homologous domain]	endosome protein	--
ENSMUSP00000095538.3	terminal uridylyl transferase 4 [Source_MGI Symbol_Acc_MGI_2445126]	Tut4	831709	1.69416e+06	1.42462e+06	0	0	0	Inf	0	Inf	up	3	Molecular Function:nucleic acid binding (GO:0003676),Molecular Function:zinc ion binding (GO:0008270),Molecular Function:nucleotidyltransferase activity (GO:0016779)	terminal uridylyltransferase	2.7.7.52	--	S-M checkpoint control protein CID1 and related nucleotidyltransferases	D	Cell cycle control, cell division, chromosome partitioning ;	IPR001878 [Zinc finger, CCHC-type] ; IPR002058 [PAP/25A-associated] ; IPR002934 [Polymerase, nucleotidyl transferase domain]	cytoplasm protein	--
ENSMUSP00000113596.2	von Willebrand factor A domain containing 5A [Source_MGI Symbol_Acc_MGI_1915026]	Vwa5a	1.31054e+06	1.40395e+06	1.13264e+06	0	0	0	Inf	0	Inf	up	--	--	--	--	--	--	--	--	IPR002035 [von Willebrand factor, type A] ; IPR013694 [VIT domain]	nucleus protein	--
ENSMUSP00000034803.9	zw10 kinetochore protein [Source_MGI Symbol_Acc_MGI_1349478]	Zw10	1.96785e+06	1.59987e+06	1.3236e+06	0	0	0	Inf	0	Inf	up	2	Cellular Component:nucleus (GO:0005634),Biological Process:mitotic nuclear division (GO:0007067)	protein transport protein DSL1/ZW10	--	--	Centromere/kinetochore protein zw10 involved in mitotic chromosome segregation	D	Cell cycle control, cell division, chromosome partitioning ;	IPR009361 [RZZ complex, subunit Zw10]	endoplasmic reticulum protein	--
ENSMUSP00000145451.2	zyxin [Source_MGI Symbol_Acc_MGI_103072]	Zyx	1.51633e+06	1.55577e+06	1.32777e+06	0	0	0	Inf	0	Inf	up	1	Molecular Function:zinc ion binding (GO:0008270)	zyxin	--	ko04510 Focal adhesion	Focal adhesion adaptor protein Paxillin and related LIM proteins	T	Signal transduction mechanisms ;	IPR001781 [Zinc finger, LIM-type]	cytoskeleton protein	--
ENSMUSP00000099776.4	serine/threonine kinase 39 [Source_MGI Symbol_Acc_MGI_1858416]	Stk39	3.34216e+06	3.07854e+06	3.9003e+06	0	0	0	Inf	0	Inf	up	4	Molecular Function:protein kinase activity (GO:0004672),Molecular Function:protein serine/threonine kinase activity (GO:0004674),Molecular Function:ATP binding (GO:0005524),Biological Process:protein phosphorylation (GO:0006468)	serine/threonine-protein kinase OSR1/STK39	2.7.11.1	--	Ste20-like serine/threonine protein kinase	T	Signal transduction mechanisms ;	IPR000719 [Protein kinase domain] ; IPR024678 [Serine/threonine-protein kinase OSR1/WNK, CCT domain]	nucleus protein	--
ENSMUSP00000128806.2	cell division cycle 34 [Source_MGI Symbol_Acc_MGI_102657]	Cdc34	2.05859e+06	1.95669e+06	2.08099e+06	0	0	0	Inf	0	Inf	up	--	--	ubiquitin-conjugating enzyme E2 R	2.3.2.23	ko04120 Ubiquitin mediated proteolysis ko05168 Herpes simplex infection	Ubiquitin-protein ligase	O	Posttranslational modification, protein turnover, chaperones ;	IPR000608 [Ubiquitin-conjugating enzyme E2]	nucleus protein	--
ENSMUSP00000030311.5	intraflagellar transport 74 [Source_MGI Symbol_Acc_MGI_1914944]	Ift74	1.7265e+06	888942	1.20869e+06	0	0	0	Inf	0	Inf	up	--	--	intraflagellar transport protein 74	--	--	--	--	--	--	--	--
ENSMUSP00000052351.7	activating signal cointegrator 1 complex subunit 1 [Source_MGI Symbol_Acc_MGI_1916340]	Ascc1	7.34608e+06	1.01643e+07	9.15977e+06	0	0	0	Inf	0	Inf	up	1	Molecular Function:RNA binding (GO:0003723)	activating signal cointegrator complex subunit 1	--	--	Transcription coactivator complex, P50 component (LigT RNA ligase/phosphodiesterase family)	K	Transcription ;	IPR004088 [K Homology domain, type 1] ; IPR019510 [Protein kinase A anchor protein, nuclear localisation signal domain]	--	--
ENSMUSP00000106046.3	ubiquitin specific peptidase 8 [Source_MGI Symbol_Acc_MGI_1934029]	Usp8	7.49148e+06	8.70609e+06	8.88571e+06	0	0	0	Inf	0	Inf	up	2	Biological Process:protein deubiquitination (GO:0016579),Molecular Function:thiol-dependent ubiquitinyl hydrolase activity (GO:0036459)	ubiquitin carboxyl-terminal hydrolase 8	3.4.19.12	ko04137 Mitophagy - animal ko04144 Endocytosis	Ubiquitin C-terminal hydrolase	O	Posttranslational modification, protein turnover, chaperones ;	IPR001394 [Peptidase C19, ubiquitin carboxyl-terminal hydrolase] ; IPR001763 [Rhodanese-like domain] ; IPR015063 [USP8 dimerisation domain]	nucleus protein	--
ENSMUSP00000000348.9	RNA 3-terminal phosphate cyclase [Source_MGI Symbol_Acc_MGI_1913618]	Rtca	1.28105e+06	1.29551e+06	1.54284e+06	0	0	0	Inf	0	Inf	up	--	--	RNA 3'-terminal phosphate cyclase (ATP)	6.5.1.4	--	RNA 3'-terminal phosphate cyclase	A	RNA processing and modification ;	IPR013791 [RNA 3'-terminal phosphate cyclase, insert domain] ; IPR023797 [RNA 3'-terminal phosphate cyclase domain]	nucleus protein	--
ENSMUSP00000002403.9	dehydrogenase/reductase (SDR family) member 1 [Source_MGI Symbol_Acc_MGI_1196314]	Dhrs1	1.25131e+06	1.80688e+07	1.77391e+07	0	0	0	Inf	0	Inf	up	--	--	dehydrogenase/reductase SDR family member 1	1.1.-.-	--	Reductases with broad range of substrate specificities	R	General function prediction only ;	IPR002347 [Short-chain dehydrogenase/reductase SDR]	peroxisome protein	--
ENSMUSP00000002171.8	proteasome (prosome, macropain) 26S subunit, ATPase 3 [Source_MGI Symbol_Acc_MGI_1098754]	Psmc3	3.74922e+06	5.38653e+06	6.09864e+06	0	0	0	Inf	0	Inf	up	1	Molecular Function:ATP binding (GO:0005524)	26S proteasome regulatory subunit T5	--	ko03050 Proteasome ko05169 Epstein-Barr virus infection	26S proteasome regulatory complex, ATPase RPT5	O	Posttranslational modification, protein turnover, chaperones ;	IPR003959 [ATPase, AAA-type, core]	nucleus protein	--
ENSMUSP00000125644.2	kinesin family member 2A [Source_MGI Symbol_Acc_MGI_108390]	Kif2a	7.82498e+06	5.57923e+06	7.35472e+06	0	0	0	Inf	0	Inf	up	4	Molecular Function:microtubule motor activity (GO:0003777),Molecular Function:ATP binding (GO:0005524),Biological Process:microtubule-based movement (GO:0007018),Molecular Function:microtubule binding (GO:0008017)	kinesin family member 2/24	--	--	Kinesin-like protein	Z	Cytoskeleton ;	IPR001752 [Kinesin motor domain]	centrosome protein	--
ENSMUSP00000158911.2	erythrocyte membrane protein band 4.1 like 3 [Source_MGI Symbol_Acc_MGI_103008]	Epb41l3	3.12791e+06	4.94555e+06	4.14052e+06	0	0	0	Inf	0	Inf	up	5	Molecular Function:actin binding (GO:0003779),Molecular Function:structural molecule activity (GO:0005198),Cellular Component:cytoskeleton (GO:0005856),Molecular Function:cytoskeletal protein binding (GO:0008092),Biological Process:cortical actin cytoskeleton organization (GO:0030866)	erythrocyte membrane protein band 4.1	--	--	Erythrocyte membrane protein 4.1 and related proteins of the ERM family	R	General function prediction only ;	IPR007477 [SAB domain] ; IPR008379 [Band 4.1, C-terminal] ; IPR014847 [FERM adjacent (FA)] ; IPR018979 [FERM, N-terminal] ; IPR018980 [FERM, C-terminal PH-like domain] ; IPR019748 [FERM central domain]	nucleus protein	--
ENSMUSP00000019859.9	GLE1 RNA export mediator (yeast) [Source_MGI Symbol_Acc_MGI_1921662]	Gle1	3.10722e+06	2.97958e+06	2.35738e+06	0	0	0	Inf	0	Inf	up	2	Cellular Component:nuclear pore (GO:0005643),Biological Process:poly(A)+ mRNA export from nucleus (GO:0016973)	nucleoporin GLE1	--	--	Nuclear-export-signal (NES)-containing protein/polyadenylated-RNA export factor	A	RNA processing and modification ;	IPR012476 [GLE1-like]	--	--
ENSMUSP00000132659.2	kinesin family member 20A [Source_MGI Symbol_Acc_MGI_1201682]	Kif20a	773909	901504	827456	0	0	0	Inf	0	Inf	up	4	Molecular Function:microtubule motor activity (GO:0003777),Molecular Function:ATP binding (GO:0005524),Biological Process:microtubule-based movement (GO:0007018),Molecular Function:microtubule binding (GO:0008017)	kinesin family member 20	--	--	Kinesin-like protein	Z	Cytoskeleton ;	IPR001752 [Kinesin motor domain]	nucleus protein	--
ENSMUSP00000033775.3	membrane protein, palmitoylated [Source_MGI Symbol_Acc_MGI_105941]	Mpp1	4.10495e+07	18275644	1.88669e+07	0	0	0	Inf	0	Inf	up	1	Molecular Function:protein binding (GO:0005515)	55 kDa erythrocyte membrane protein	--	--	Calcium/calmodulin-dependent serine protein kinase/membrane-associated guanylate kinase	T	Signal transduction mechanisms ;	IPR001478 [PDZ domain] ; IPR008145 [Guanylate kinase/L-type calcium channel beta subunit] ; IPR011511 [Variant SH3 domain]	plasma membrane protein	--
ENSMUSP00000029382.8	peptidylprolyl isomerase D (cyclophilin D) [Source_MGI Symbol_Acc_MGI_1914988]	Ppid	1.46041e+07	1.08675e+07	1.13836e+07	0	0	0	Inf	0	Inf	up	4	Biological Process:protein peptidyl-prolyl isomerization (GO:0000413),Molecular Function:peptidyl-prolyl cis-trans isomerase activity (GO:0003755),Molecular Function:protein binding (GO:0005515),Biological Process:protein folding (GO:0006457)	peptidyl-prolyl isomerase D	5.2.1.8	ko04217 Necroptosis ko04218 Cellular senescence	HSP90 co-chaperone CPR7/Cyclophilin	O	Posttranslational modification, protein turnover, chaperones ;	IPR002130 [Cyclophilin-type peptidyl-prolyl cis-trans isomerase domain] ; IPR019734 [Tetratricopeptide repeat]	mitochondrion protein	--
ENSMUSP00000023050.8	TGF-beta activated kinase 1/MAP3K7 binding protein 1 [Source_MGI Symbol_Acc_MGI_1913763]	Tab1	1.22152e+07	1.12246e+07	1.06494e+07	0	0	0	Inf	0	Inf	up	1	Molecular Function:catalytic activity (GO:0003824)	TAK1-binding protein 1	--	ko04010 MAPK signaling pathway ko04064 NF-kappa B signaling pathway ko04380 Osteoclast differentiation ko04620 Toll-like receptor signaling pathway ko04621 NOD-like receptor signaling pathway ko04668 TNF signaling pathway ko05140 Leishmaniasis ko05145 Toxoplasmosis ko05168 Herpes simplex infection ko05169 Epstein-Barr virus infection	Serine/threonine protein phosphatase	T	Signal transduction mechanisms ;	IPR001932 [PPM-type phosphatase domain]	mitochondrion protein	--
ENSMUSP00000121005.2	heterogeneous nuclear ribonucleoprotein D-like [Source_MGI Symbol_Acc_MGI_1355299]	Hnrnpdl	7.31492e+06	7.43e+06	9.10105e+06	0	0	0	Inf	0	Inf	up	1	Molecular Function:nucleic acid binding (GO:0003676)	heterogeneous nuclear ribonucleoprotein A/B/D	--	--	FOG: RRM domain	R	General function prediction only ;	IPR000504 [RNA recognition motif domain]	cytoplasm protein	--
ENSMUSP00000029766.5	breast cancer anti-estrogen resistance 3 [Source_MGI Symbol_Acc_MGI_1352501]	Bcar3	5.89791e+06	4.9935e+06	5.29521e+06	0	0	0	Inf	0	Inf	up	2	Molecular Function:guanyl-nucleotide exchange factor activity (GO:0005085),Biological Process:small GTPase mediated signal transduction (GO:0007264)	--	--	--	--	--	--	IPR000980 [SH2 domain] ; IPR001895 [Ras guanine-nucleotide exchange factors catalytic domain]	nucleus protein	--
ENSMUSP00000001507.5	cytochrome P450, family 51 [Source_MGI Symbol_Acc_MGI_106040]	Cyp51	4.46443e+06	4.89316e+06	5.56484e+06	0	0	0	Inf	0	Inf	up	3	Molecular Function:iron ion binding (GO:0005506),Molecular Function:heme binding (GO:0020037),Biological Process:oxidation-reduction process (GO:0055114)	sterol 14-demethylase	1.14.13.70	ko00100 Steroid biosynthesis ko01100 Metabolic pathways	Cytochrome P450	Q	Secondary metabolites biosynthesis, transport and catabolism ;	IPR001128 [Cytochrome P450]	microsome protein	--
ENSMUSP00000057600.9	RNA binding protein with multiple splicing 2 [Source_MGI Symbol_Acc_MGI_1919223]	Rbpms2	4.69469e+06	4.08123e+06	3.46281e+06	0	0	0	Inf	0	Inf	up	1	Molecular Function:nucleic acid binding (GO:0003676)	--	--	--	RNA binding protein (contains RRM repeats)	R	General function prediction only ;	IPR000504 [RNA recognition motif domain]	--	--
ENSMUSP00000144122.2	RNA binding motif protein 47 [Source_MGI Symbol_Acc_MGI_2384294]	Rbm47	1.12898e+06	7.16361e+06	2.59262e+06	0	0	0	Inf	0	Inf	up	1	Molecular Function:nucleic acid binding (GO:0003676)	--	--	--	Heterogeneous nuclear ribonucleoprotein R (RRM superfamily)	A	RNA processing and modification ;	IPR000504 [RNA recognition motif domain]	cytoplasm protein	--
ENSMUSP00000099785.5	Fas-associated factor 1 [Source_MGI Symbol_Acc_MGI_109419]	Faf1	3.87116e+06	4.0404e+06	2.6276e+06	0	0	0	Inf	0	Inf	up	1	Molecular Function:protein binding (GO:0005515)	FAS-associated factor 1	--	ko04217 Necroptosis	Predicted regulator of the ubiquitin pathway (contains UAS and UBX domains)	T	Signal transduction mechanisms ;	IPR001012 [UBX domain]	--	--
ENSMUSP00000040307.5	mitogen-activated protein kinase kinase kinase 7 [Source_MGI Symbol_Acc_MGI_1346877]	Map3k7	3.92722e+06	2.27636e+06	2.34775e+06	0	0	0	Inf	0	Inf	up	2	Molecular Function:protein kinase activity (GO:0004672),Biological Process:protein phosphorylation (GO:0006468)	mitogen-activated protein kinase kinase kinase 7	2.7.11.25	ko04010 MAPK signaling pathway ko04064 NF-kappa B signaling pathway ko04140 Autophagy - animal ko04152 AMPK signaling pathway ko04310 Wnt signaling pathway ko04380 Osteoclast differentiation ko04520 Adherens junction ko04620 Toll-like receptor signaling pathway ko04621 NOD-like receptor signaling pathway ko04622 RIG-I-like receptor signaling pathway ko04657 IL-17 signaling pathway ko04660 T cell …	Tyrosine kinase specific for activated (GTP-bound) p21cdc42Hs	T	Signal transduction mechanisms ;	IPR001245 [Serine-threonine/tyrosine-protein kinase catalytic domain]	cytoplasm protein	--
ENSMUSP00000005825.7	PAN2 poly(A) specific ribonuclease subunit [Source_MGI Symbol_Acc_MGI_1918984]	Pan2	2.05489e+06	1.84751e+06	2.8679e+06	0	0	0	Inf	0	Inf	up	--	--	PAB-dependent poly(A)-specific ribonuclease subunit 2	3.1.13.4	ko03018 RNA degradation	PAB-dependent poly(A) ribonuclease, subunit PAN2	L	Replication, recombination and repair ;	IPR013520 [Exonuclease, RNase T/DNA polymerase III] ; IPR028881 [PAN2 domain]	nucleus protein	--
ENSMUSP00000100025.5	signal transducing adaptor molecule (SH3 domain and ITAM motif) 1 [Source_MGI Symbol_Acc_MGI_1329014]	Stam	1.84928e+06	1.50031e+06	1.27091e+06	0	0	0	Inf	0	Inf	up	2	Molecular Function:protein binding (GO:0005515),Biological Process:intracellular protein transport (GO:0006886)	signal transducing adaptor molecule	--	ko04144 Endocytosis ko04630 Jak-STAT signaling pathway	Signal transducing adaptor protein STAM/STAM2	T	Signal transduction mechanisms ;	IPR001452 [SH3 domain] ; IPR002014 [VHS domain] ; IPR003903 [Ubiquitin interacting motif]	cytoplasm protein	--
ENSMUSP00000023362.9	N-terminal Asn amidase [Source_MGI Symbol_Acc_MGI_108471]	Ntan1	1.77883e+06	850932	1.34707e+06	0	0	0	Inf	0	Inf	up	1	Molecular Function:protein-N-terminal asparagine amidohydrolase activity (GO:0008418)	protein N-terminal asparagine amidohydrolase	3.5.1.121	--	--	--	--	IPR026750 [Protein N-terminal asparagine amidohydrolase]	--	--
ENSMUSP00000156511.2	quaking, KH domain containing RNA binding [Source_MGI Symbol_Acc_MGI_97837]	Qki	1.04892e+06	1.56072e+06	1.35874e+06	0	0	0	Inf	0	Inf	up	1	Molecular Function:RNA binding (GO:0003723)	protein quaking	--	--	RNA-binding protein Sam68 and related KH domain proteins	A	RNA processing and modification ;	IPR004088 [K Homology domain, type 1] ; IPR032367 [Protein quaking, putative nuclear localisation signal] ; IPR032377 [STAR protein, homodimerisation region]	nucleus protein	--
ENSMUSP00000019939.6	sorting nexin 3 [Source_MGI Symbol_Acc_MGI_1860188]	Snx3	1.56751e+07	1.3109e+07	1.50395e+07	0	0	0	Inf	0	Inf	up	1	Molecular Function:phosphatidylinositol binding (GO:0035091)	sorting nexin-3/12	--	ko04144 Endocytosis	Sorting nexin SNX11	U	Intracellular trafficking, secretion, and vesicular transport ;	IPR001683 [Phox homologous domain]	plasma membrane protein	--
ENSMUSP00000129584.3	breast cancer anti-estrogen resistance 1 [Source_MGI Symbol_Acc_MGI_108091]	Bcar1	9.13949e+06	1.42728e+07	1.47567e+07	0	0	0	Inf	0	Inf	up	1	Molecular Function:protein binding (GO:0005515)	breast cancer anti-estrogen resistance 1	--	ko04015 Rap1 signaling pathway ko04062 Chemokine signaling pathway ko04510 Focal adhesion ko04670 Leukocyte transendothelial migration ko04810 Regulation of actin cytoskeleton ko05100 Bacterial invasion of epithelial cells	--	--	--	IPR001452 [SH3 domain] ; IPR014928 [Serine rich protein interaction] ; IPR021901 [CAS family, DUF3513]	Golgi apparatus protein	--
ENSMUSP00000132883.2	inositol polyphosphate phosphatase-like 1 [Source_MGI Symbol_Acc_MGI_1333787]	Inppl1	7.18954e+06	7.4977e+06	7.29094e+06	0	0	0	Inf	0	Inf	up	1	Molecular Function:protein binding (GO:0005515)	phosphatidylinositol-3,4,5-trisphosphate 5-phosphatase 2	3.1.3.86	ko00562 Inositol phosphate metabolism ko04070 Phosphatidylinositol signaling system ko04662 B cell receptor signaling pathway ko04666 Fc gamma R-mediated phagocytosis ko04910 Insulin signaling pathway	Inositol polyphosphate 5-phosphatase and related proteins	U	Intracellular trafficking, secretion, and vesicular transport ;	IPR000980 [SH2 domain] ; IPR001660 [Sterile alpha motif domain] ; IPR005135 [Endonuclease/exonuclease/phosphatase]	cytoskeleton protein	--
ENSMUSP00000036705.9	cyclin G associated kinase [Source_MGI Symbol_Acc_MGI_2442153]	Gak	4.6639e+06	5.7483e+06	6.17413e+06	0	0	0	Inf	0	Inf	up	3	Molecular Function:protein kinase activity (GO:0004672),Molecular Function:ATP binding (GO:0005524),Biological Process:protein phosphorylation (GO:0006468)	cyclin G-associated kinase	2.7.11.1	--	Clathrin coat dissociation kinase GAK/PTEN/Auxilin and related tyrosine phosphatases	TR	Signal transduction mechanisms ; General function prediction only ;	IPR000719 [Protein kinase domain] ; IPR001623 [DnaJ domain] ; IPR014020 [Tensin phosphatase, C2 domain]	cytoplasm protein	--
ENSMUSP00000063331.8	cyclic GMP-AMP synthase [Source_MGI Symbol_Acc_MGI_2442261]	Cgas	1.98748e+06	994091	1.76036e+06	0	0	0	Inf	0	Inf	up	--	--	cyclic GMP-AMP synthase	2.7.7.86	ko04623 Cytosolic DNA-sensing pathway	--	--	--	IPR024810 [Mab-21 domain]	--	--
ENSMUSP00000104250.2	eukaryotic translation initiation factor 5A [Source_MGI Symbol_Acc_MGI_106248]	Eif5a	3.12819e+07	3.32606e+07	3.25078e+07	0	0	0	Inf	0	Inf	up	6	Molecular Function:RNA binding (GO:0003723),Molecular Function:translation elongation factor activity (GO:0003746),Biological Process:translational frameshifting (GO:0006452),Molecular Function:ribosome binding (GO:0043022),Biological Process:positive regulation of translational elongation (GO:0045901),Biological Process:positive regulation of translational termination (GO:0045905)	translation initiation factor 5A	--	--	Translation initiation factor 5A (eIF-5A)	J	Translation, ribosomal structure and biogenesis ;	IPR020189 [Translation elongation factor, IF5A C-terminal]	nucleus protein	--
ENSMUSP00000106305.2	SMAD specific E3 ubiquitin protein ligase 1 [Source_MGI Symbol_Acc_MGI_1923038]	Smurf1	3.44035e+07	2.96454e+07	3.11649e+07	0	0	0	Inf	0	Inf	up	2	Molecular Function:ubiquitin-protein transferase activity (GO:0004842),Molecular Function:protein binding (GO:0005515)	E3 ubiquitin ligase SMURF1/2	2.3.2.26	ko04120 Ubiquitin mediated proteolysis ko04144 Endocytosis ko04340 Hedgehog signaling pathway ko04350 TGF-beta signaling pathway	Ubiquitin protein ligase RSP5/NEDD4	O	Posttranslational modification, protein turnover, chaperones ;	IPR000008 [C2 domain] ; IPR000569 [HECT domain] ; IPR001202 [WW domain]	cytoplasm protein	--
ENSMUSP00000062030.2	H1.1 linker histone, cluster member [Source_MGI Symbol_Acc_MGI_1931523]	H1f1	2.69444e+07	3.05237e+07	2.98491e+07	0	0	0	Inf	0	Inf	up	4	Cellular Component:nucleosome (GO:0000786),Molecular Function:DNA binding (GO:0003677),Cellular Component:nucleus (GO:0005634),Biological Process:nucleosome assembly (GO:0006334)	histone H1/5	--	--	Histone H1	B	Chromatin structure and dynamics ;	IPR005818 [Linker histone H1/H5, domain H15]	nucleus protein	--
ENSMUSP00000027337.9	family with sequence similarity 135, member A [Source_MGI Symbol_Acc_MGI_1915437]	Fam135a	2.41363e+07	1.88037e+07	2.19275e+07	0	0	0	Inf	0	Inf	up	--	--	--	--	--	Uncharacterized conserved protein	S	Function unknown ;	IPR007751 [Domain of unknown function DUF676, lipase-like] ; IPR022122 [Protein FAM135]	--	--
ENSMUSP00000088057.6	proteasome subunit alpha 5 [Source_MGI Symbol_Acc_MGI_1347009]	Psma5	2.38894e+07	1.6992e+07	1.97293e+07	0	0	0	Inf	0	Inf	up	5	Molecular Function:endopeptidase activity (GO:0004175),Molecular Function:threonine-type endopeptidase activity (GO:0004298),Cellular Component:proteasome core complex (GO:0005839),Biological Process:ubiquitin-dependent protein catabolic process (GO:0006511),Biological Process:proteolysis involved in cellular protein catabolic process (GO:0051603)	20S proteasome subunit alpha 5	3.4.25.1	ko03050 Proteasome	20S proteasome, regulatory subunit alpha type PSMA5/PUP2	O	Posttranslational modification, protein turnover, chaperones ;	IPR000426 [Proteasome alpha-subunit, N-terminal domain] ; IPR001353 [Proteasome, subunit alpha/beta]	nucleus protein	--
ENSMUSP00000014642.4	ankyrin repeat domain 52 [Source_MGI Symbol_Acc_MGI_2444029]	Ankrd52	2.23065e+07	1.43003e+07	1.3087e+07	0	0	0	Inf	0	Inf	up	1	Molecular Function:protein binding (GO:0005515)	serine/threonine-protein phosphatase 6 regulatory ankyrin repeat subunit C	--	--	FOG: Ankyrin repeat	R	General function prediction only ;	IPR002110 [Ankyrin repeat] ; IPR020683 [Ankyrin repeat-containing domain]	cytoskeleton protein	--
ENSMUSP00000039518.8	cytoskeleton associated protein 2 [Source_MGI Symbol_Acc_MGI_1931797]	Ckap2	1.18331e+06	4.11415e+07	2.80292e+06	0	0	0	Inf	0	Inf	up	--	--	cytoskeleton-associated protein 2	--	--	--	--	--	IPR029197 [Cytoskeleton-associated protein 2, C-terminal]	cytoplasm protein	--
ENSMUSP00000088729.6	DEAD box helicase 3, Y-linked [Source_MGI Symbol_Acc_MGI_1349406]	Ddx3y	1.67728e+07	9.78792e+06	1.17731e+07	0	0	0	Inf	0	Inf	up	2	Molecular Function:nucleic acid binding (GO:0003676),Molecular Function:ATP binding (GO:0005524)	ATP-dependent RNA helicase DDX3Y	3.6.4.13	--	ATP-dependent RNA helicase	A	RNA processing and modification ;	IPR001650 [Helicase, C-terminal] ; IPR011545 [DEAD/DEAH box helicase domain]	nucleus protein	--
ENSMUSP00000034590.3	transgelin [Source_MGI Symbol_Acc_MGI_106012]	Tagln	1.15081e+07	9.55355e+06	1.05619e+07	0	0	0	Inf	0	Inf	up	1	Molecular Function:protein binding (GO:0005515)	transgelin	--	--	Calponin	Z	Cytoskeleton ;	IPR000557 [Calponin repeat] ; IPR001715 [Calponin homology domain]	--	--
ENSMUSP00000032344.6	Rho, GDP dissociation inhibitor (GDI) beta [Source_MGI Symbol_Acc_MGI_101940]	Arhgdib	7.73622e+06	7.09723e+06	6.77047e+06	0	0	0	Inf	0	Inf	up	2	Molecular Function:Rho GDP-dissociation inhibitor activity (GO:0005094),Cellular Component:cytoplasm (GO:0005737)	Rho GDP-dissociation inhibitor	--	ko04722 Neurotrophin signaling pathway ko04962 Vasopressin-regulated water reabsorption	Rho GDP-dissociation inhibitor	T	Signal transduction mechanisms ;	IPR000406 [Rho protein GDP-dissociation inhibitor]	cytoplasm protein	--
ENSMUSP00000039243.5	sorting nexin 2 [Source_MGI Symbol_Acc_MGI_1915054]	Snx2	8.35729e+06	5.39332e+06	6.59175e+06	0	0	0	Inf	0	Inf	up	2	Biological Process:intracellular protein transport (GO:0006886),Molecular Function:phosphatidylinositol binding (GO:0035091)	sorting nexin-1/2	--	ko04144 Endocytosis	Membrane coat complex Retromer, subunit VPS5/SNX1, Sorting nexins, and related PX domain-containing proteins	U	Intracellular trafficking, secretion, and vesicular transport ;	IPR001683 [Phox homologous domain] ; IPR005329 [Sorting nexin, N-terminal] ; IPR015404 [Sorting nexin Vps5-like, C-terminal]	--	--
ENSMUSP00000026560.8	proteasome (prosome, macropain) 26S subunit, non-ATPase, 13 [Source_MGI Symbol_Acc_MGI_1345192]	Psmd13	7.20825e+06	5.83274e+06	6.28251e+06	0	0	0	Inf	0	Inf	up	1	Molecular Function:protein binding (GO:0005515)	26S proteasome regulatory subunit N9	--	ko03050 Proteasome ko05169 Epstein-Barr virus infection	26S proteasome regulatory complex, subunit RPN9/PSMD13	O	Posttranslational modification, protein turnover, chaperones ;	IPR000717 [Proteasome component (PCI) domain]	--	--
ENSMUSP00000014922.5	formin homology 2 domain containing 1 [Source_MGI Symbol_Acc_MGI_2679008]	Fhod1	5.27741e+06	6.76292e+06	6.79053e+06	0	0	0	Inf	0	Inf	up	--	--	--	--	--	Rac1 GTPase effector FHOS	TZ	Signal transduction mechanisms ; Cytoskeleton ;	IPR015425 [Formin, FH2 domain]	cytoskeleton protein	--
ENSMUSP00000112998.3	RAS p21 protein activator 3 [Source_MGI Symbol_Acc_MGI_1197013]	Rasa3	4.99119e+06	6.4184e+06	6.75706e+06	0	0	0	Inf	0	Inf	up	3	Molecular Function:protein binding (GO:0005515),Biological Process:intracellular signal transduction (GO:0035556),Biological Process:regulation of GTPase activity (GO:0043087)	Ras GTPase-activating protein 3	--	ko04014 Ras signaling pathway	Ras GTPase-activating protein	T	Signal transduction mechanisms ;	IPR000008 [C2 domain] ; IPR001562 [Zinc finger, Btk motif] ; IPR001849 [Pleckstrin homology domain] ; IPR001936 [Ras GTPase-activating protein]	plasma membrane protein	--
ENSMUSP00000118751.2	ankyrin repeat and FYVE domain containing 1 [Source_MGI Symbol_Acc_MGI_1337008]	Ankfy1	2.43953e+06	7.06496e+06	8.01926e+06	0	0	0	Inf	0	Inf	up	2	Molecular Function:protein binding (GO:0005515),Molecular Function:metal ion binding (GO:0046872)	rabankyrin-5	--	--	FOG: Ankyrin repeat	R	General function prediction only ;	IPR000210 [BTB/POZ domain] ; IPR000306 [FYVE zinc finger] ; IPR002110 [Ankyrin repeat] ; IPR020683 [Ankyrin repeat-containing domain]	cytoskeleton protein	ZBTB
ENSMUSP00000101115.3	golgi associated PDZ and coiled-coil motif containing [Source_MGI Symbol_Acc_MGI_2149946]	Gopc	8.7224e+06	4.27479e+06	3.92872e+06	0	0	0	Inf	0	Inf	up	1	Molecular Function:protein binding (GO:0005515)	--	--	--	FOG: PDZ domain	S	Function unknown ;	IPR001478 [PDZ domain]	synapse protein	--
ENSMUSP00000128810.3	predicted gene 21992 [Source_MGI Symbol_Acc_MGI_5439461]	Gm21992	5.1829e+06	4.87346e+06	5.86588e+06	0	0	0	Inf	0	Inf	up	2	Molecular Function:nucleic acid binding (GO:0003676),Molecular Function:zinc ion binding (GO:0008270)	RNA-binding protein 4	--	--	RNA-binding protein LARK, contains RRM and retroviral-type Zn-finger domains	AR	RNA processing and modification ; General function prediction only ;	IPR000504 [RNA recognition motif domain] ; IPR001878 [Zinc finger, CCHC-type]	cytoplasm protein	--
ENSMUSP00000066886.7	ATPase, H+ transporting, lysosomal V1 subunit A [Source_MGI Symbol_Acc_MGI_1201780]	Atp6v1a	5.14785e+06	4.45816e+06	5.95573e+06	0	0	0	Inf	0	Inf	up	3	Molecular Function:ATP binding (GO:0005524),Biological Process:proton transport (GO:0015992),Biological Process:ATP metabolic process (GO:0046034)	V-type H+-transporting ATPase subunit A	3.6.3.14	ko00190 Oxidative phosphorylation ko01100 Metabolic pathways ko04145 Phagosome ko04150 mTOR signaling pathway ko04721 Synaptic vesicle cycle ko04966 Collecting duct acid secretion ko05323 Rheumatoid arthritis	Vacuolar H+-ATPase V1 sector, subunit A	C	Energy production and conversion ;	IPR000194 [ATPase, F1/V1/A1 complex, alpha/beta subunit, nucleotide-binding domain] ; IPR004100 [ATPase, F1/V1/A1 complex, alpha/beta subunit, N-terminal domain] ; IPR031686 [ATPsynthase alpha/beta subunit, N-terminal extension]	mitochondrion protein	--
ENSMUSP00000021063.7	proteasome (prosome, macropain) 26S subunit, non-ATPase, 12 [Source_MGI Symbol_Acc_MGI_1914247]	Psmd12	1.29925e+07	672603	1.15979e+06	0	0	0	Inf	0	Inf	up	1	Molecular Function:protein binding (GO:0005515)	26S proteasome regulatory subunit N5	--	ko03050 Proteasome ko05169 Epstein-Barr virus infection	26S proteasome regulatory complex, subunit RPN5/PSMD12	O	Posttranslational modification, protein turnover, chaperones ;	IPR000717 [Proteasome component (PCI) domain]	nucleus protein	--
ENSMUSP00000038977.9	N(alpha)-acetyltransferase 25, NatB auxiliary subunit [Source_MGI Symbol_Acc_MGI_2442563]	Naa25	1.98584e+06	6.18475e+06	6.38154e+06	0	0	0	Inf	0	Inf	up	--	--	N-terminal acetyltransferase B complex non-catalytic subunit	--	--	Mitochondrial inheritance and actin cytoskeleton organization protein	Z	Cytoskeleton ;	IPR019183 [N-acetyltransferase B complex, non-catalytic subunit]	--	--
ENSMUSP00000055475.6	unc-119 lipid binding chaperone B [Source_MGI Symbol_Acc_MGI_2147162]	Unc119b	5.10228e+06	4.42865e+06	4.96188e+06	0	0	0	Inf	0	Inf	up	--	--	--	--	--	Photoreceptor synaptic vesicle protein HRG4/UNC-119	UT	Intracellular trafficking, secretion, and vesicular transport ; Signal transduction mechanisms ;	IPR008015 [GMP phosphodiesterase, delta subunit]	--	--
ENSMUSP00000031029.9	sorting nexin 17 [Source_MGI Symbol_Acc_MGI_2387801]	Snx17	3.28184e+06	5.23926e+06	5.3398e+06	0	0	0	Inf	0	Inf	up	1	Molecular Function:phosphatidylinositol binding (GO:0035091)	sorting nexin-17	--	--	Sorting nexin protein SNX27	RTU	General function prediction only ; Signal transduction mechanisms ; Intracellular trafficking, secretion, and vesicular transport ;	IPR001683 [Phox homologous domain]	cytoplasm protein	--
ENSMUSP00000117346.2	adaptor-related protein complex 3, mu 1 subunit [Source_MGI Symbol_Acc_MGI_1929212]	Ap3m1	3.51581e+06	5.61814e+06	4.22917e+06	0	0	0	Inf	0	Inf	up	--	--	AP-3 complex subunit mu	--	ko04142 Lysosome	Clathrin-associated protein medium chain	U	Intracellular trafficking, secretion, and vesicular transport ;	IPR022775 [AP complex, mu/sigma subunit] ; IPR028565 [Mu homology domain]	Golgi apparatus protein	--
ENSMUSP00000044012.8	amylo-1,6-glucosidase, 4-alpha-glucanotransferase [Source_MGI Symbol_Acc_MGI_1924809]	Agl	4.26275e+06	4.263e+06	4.43388e+06	0	0	0	Inf	0	Inf	up	--	--	--	--	ko00500 Starch and sucrose metabolism ko01100 Metabolic pathways	Alpha amylase	G	Carbohydrate transport and metabolism ;	IPR029436 [Eukaryotic glycogen debranching enzyme, N-terminal domain] ; IPR032788 [Glycogen debranching enzyme, central domain] ; IPR032790 [Glycogen debranching enzyme, C-terminal] ; IPR032792 [Glycogen debranching enzyme, glucanotransferase domain]	--	--
ENSMUSP00000066546.7	pleckstrin homology domain-containing, family A (phosphoinositide binding specific) member 2 [Source_MGI Symbol_Acc_MGI_1928144]	Plekha2	4.40131e+06	4.67353e+06	3.66859e+06	0	0	0	Inf	0	Inf	up	--	--	--	--	--	--	--	--	IPR001849 [Pleckstrin homology domain]	nucleus protein	--
ENSMUSP00000153403.2	myotubularin related protein 6 [Source_MGI Symbol_Acc_MGI_2145637]	Mtmr6	3.7799e+06	4.49149e+06	4.09624e+06	0	0	0	Inf	0	Inf	up	--	--	--	--	ko00562 Inositol phosphate metabolism ko01100 Metabolic pathways ko04070 Phosphatidylinositol signaling system	Myotubularin-related phosphatidylinositol 3-phosphate 3-phosphatase MTM6	R	General function prediction only ;	IPR010569 [Myotubularin-like phosphatase domain]	nucleus protein	--
ENSMUSP00000047812.8	mitogen-activated protein kinase kinase kinase kinase 5 [Source_MGI Symbol_Acc_MGI_1925503]	Map4k5	5.90441e+06	1.78085e+06	4.32753e+06	0	0	0	Inf	0	Inf	up	3	Molecular Function:protein kinase activity (GO:0004672),Molecular Function:ATP binding (GO:0005524),Biological Process:protein phosphorylation (GO:0006468)	mitogen-activated protein kinase kinase kinase kinase 5	2.7.11.1	--	Mitogen-activated protein kinase kinase kinase kinase (MAP4K), germinal center kinase family	T	Signal transduction mechanisms ;	IPR000719 [Protein kinase domain] ; IPR001180 [Citron homology (CNH) domain]	nucleus protein	--
ENSMUSP00000020578.5	NudC domain containing 2 [Source_MGI Symbol_Acc_MGI_1277103]	Nudcd2	2.84704e+06	4.67999e+06	4.30493e+06	0	0	0	Inf	0	Inf	up	--	--	--	--	--	Nuclear distribution protein NUDC	T	Signal transduction mechanisms ;	IPR007052 [CS domain]	nucleus protein	--
ENSMUSP00000034848.8	proteasome subunit alpha 4 [Source_MGI Symbol_Acc_MGI_1347060]	Psma4	3.89708e+06	4.0899e+06	3.47883e+06	0	0	0	Inf	0	Inf	up	5	Molecular Function:endopeptidase activity (GO:0004175),Molecular Function:threonine-type endopeptidase activity (GO:0004298),Cellular Component:proteasome core complex (GO:0005839),Biological Process:ubiquitin-dependent protein catabolic process (GO:0006511),Biological Process:proteolysis involved in cellular protein catabolic process (GO:0051603)	20S proteasome subunit alpha 3	3.4.25.1	ko03050 Proteasome	20S proteasome, regulatory subunit alpha type PSMA4/PRE9	O	Posttranslational modification, protein turnover, chaperones ;	IPR000426 [Proteasome alpha-subunit, N-terminal domain] ; IPR001353 [Proteasome, subunit alpha/beta]	nucleus protein	--
ENSMUSP00000030905.3	Ssu72 RNA polymerase II CTD phosphatase homolog (yeast) [Source_MGI Symbol_Acc_MGI_1916241]	Ssu72	3.52228e+06	3.6241e+06	4.14346e+06	0	0	0	Inf	0	Inf	up	3	Molecular Function:phosphoprotein phosphatase activity (GO:0004721),Cellular Component:nucleus (GO:0005634),Biological Process:mRNA processing (GO:0006397)	RNA polymerase II subunit A C-terminal domain phosphatase SSU72	3.1.3.16	ko03015 mRNA surveillance pathway	Protein involved in transcription start site selection	K	Transcription ;	IPR006811 [RNA polymerase II subunit A]	--	--
ENSMUSP00000136987.2	glutamate-cysteine ligase, modifier subunit [Source_MGI Symbol_Acc_MGI_104995]	Gclm	3.58086e+06	3.76918e+06	3.90621e+06	0	0	0	Inf	0	Inf	up	--	--	glutamate--cysteine ligase regulatory subunit	--	ko00270 Cysteine and methionine metabolism ko00480 Glutathione metabolism ko01100 Metabolic pathways ko04216 Ferroptosis	Glutamate-cysteine ligase regulatory subunit	E	Amino acid transport and metabolism ;	IPR023210 [NADP-dependent oxidoreductase domain]	--	--
ENSMUSP00000035092.7	myeloid differentiation primary response gene 88 [Source_MGI Symbol_Acc_MGI_108005]	Myd88	3.82586e+06	3.63897e+06	3.42801e+06	0	0	0	Inf	0	Inf	up	2	Molecular Function:protein binding (GO:0005515),Biological Process:signal transduction (GO:0007165)	myeloid differentiation primary response protein MyD88	--	ko04010 MAPK signaling pathway ko04064 NF-kappa B signaling pathway ko04620 Toll-like receptor signaling pathway ko04621 NOD-like receptor signaling pathway ko05132 Salmonella infection ko05133 Pertussis ko05134 Legionellosis ko05140 Leishmaniasis ko05142 Chagas disease (American trypanosomiasis) ko05143 African trypanosomiasis ko05144 Malaria ko05145 Toxoplasmosis ko05152 Tuberculosis ko05161 He…	--	--	--	IPR000157 [Toll/interleukin-1 receptor homology (TIR) domain] ; IPR000488 [Death domain]	plasma membrane protein	--
ENSMUSP00000132224.2	WW domain containing E3 ubiquitin protein ligase 2 [Source_MGI Symbol_Acc_MGI_1914144]	Wwp2	6.7063e+06	622403	3.46039e+06	0	0	0	Inf	0	Inf	up	2	Molecular Function:ubiquitin-protein transferase activity (GO:0004842),Molecular Function:protein binding (GO:0005515)	NEDD4-like E3 ubiquitin-protein ligase WWP2	2.3.2.26	ko04120 Ubiquitin mediated proteolysis	Ubiquitin protein ligase RSP5/NEDD4	O	Posttranslational modification, protein turnover, chaperones ;	IPR000569 [HECT domain] ; IPR001202 [WW domain]	cytoplasm protein	--
ENSMUSP00000071989.9	cyclin B1 [Source_MGI Symbol_Acc_MGI_88302]	Ccnb1	3.70269e+06	3.49562e+06	3.01514e+06	0	0	0	Inf	0	Inf	up	1	Cellular Component:nucleus (GO:0005634)	G2/mitotic-specific cyclin-B1	--	ko04068 FoxO signaling pathway ko04110 Cell cycle ko04114 Oocyte meiosis ko04115 p53 signaling pathway ko04218 Cellular senescence ko04914 Progesterone-mediated oocyte maturation	Cyclin B and related kinase-activating proteins	D	Cell cycle control, cell division, chromosome partitioning ;	IPR004367 [Cyclin, C-terminal domain] ; IPR006671 [Cyclin, N-terminal]	cytoplasm protein	--
ENSMUSP00000000449.8	makorin, ring finger protein, 2 [Source_MGI Symbol_Acc_MGI_1914277]	Mkrn2	3.21814e+06	3.47078e+06	3.50997e+06	0	0	0	Inf	0	Inf	up	1	Molecular Function:metal ion binding (GO:0046872)	E3 ubiquitin-protein ligase makorin	2.3.2.27	--	Predicted E3 ubiquitin ligase	O	Posttranslational modification, protein turnover, chaperones ;	IPR000571 [Zinc finger, CCCH-type] ; IPR018957 [Zinc finger, C3HC4 RING-type]	--	--
ENSMUSP00000026661.4	thymidine kinase 1 [Source_MGI Symbol_Acc_MGI_98763]	Tk1	3.142e+06	3.77336e+06	3.03259e+06	0	0	0	Inf	0	Inf	up	2	Molecular Function:thymidine kinase activity (GO:0004797),Molecular Function:ATP binding (GO:0005524)	thymidine kinase	2.7.1.21	ko00240 Pyrimidine metabolism ko00983 Drug metabolism - other enzymes ko01100 Metabolic pathways	Thymidine kinase	F	Nucleotide transport and metabolism ;	IPR001267 [Thymidine kinase]	cytoplasm protein	--
ENSMUSP00000045755.3	copine II [Source_MGI Symbol_Acc_MGI_2387578]	Cpne2	3.63843e+06	2.69988e+06	3.38872e+06	0	0	0	Inf	0	Inf	up	1	Molecular Function:protein binding (GO:0005515)	--	--	--	Copine	T	Signal transduction mechanisms ;	IPR000008 [C2 domain] ; IPR010734 [Copine]	--	--
ENSMUSP00000129269.2	SMAD specific E3 ubiquitin protein ligase 2 [Source_MGI Symbol_Acc_MGI_1913563]	Smurf2	4.29267e+06	2.85193e+06	2.55977e+06	0	0	0	Inf	0	Inf	up	2	Molecular Function:ubiquitin-protein transferase activity (GO:0004842),Molecular Function:protein binding (GO:0005515)	E3 ubiquitin ligase SMURF1/2	2.3.2.26	ko04120 Ubiquitin mediated proteolysis ko04144 Endocytosis ko04340 Hedgehog signaling pathway ko04350 TGF-beta signaling pathway	Ubiquitin protein ligase RSP5/NEDD4	O	Posttranslational modification, protein turnover, chaperones ;	IPR000008 [C2 domain] ; IPR000569 [HECT domain] ; IPR001202 [WW domain]	cytoplasm protein	--
ENSMUSP00000050689.10	ADP-ribosylation factor 3 [Source_MGI Symbol_Acc_MGI_99432]	Arf3	3.62008e+06	2.88397e+06	2.9814e+06	0	0	0	Inf	0	Inf	up	1	Molecular Function:GTP binding (GO:0005525)	ADP-ribosylation factor 3	--	ko04144 Endocytosis	GTP-binding ADP-ribosylation factor Arf1	U	Intracellular trafficking, secretion, and vesicular transport ;	IPR006689 [Small GTPase superfamily, ARF/SAR type]	lysosome protein	--
ENSMUSP00000014290.9	amyloid beta (A4) precursor protein-binding, family B, member 1 interacting protein [Source_MGI Symbol_Acc_MGI_1861354]	Apbb1ip	3.38217e+06	3.38783e+06	2.38307e+06	0	0	0	Inf	0	Inf	up	1	Biological Process:signal transduction (GO:0007165)	amyloid beta A4 precursor protein-binding family B member 1-interacting protein	--	ko04015 Rap1 signaling pathway ko04611 Platelet activation	Growth factor receptor-bound proteins (GRB7, GRB10, GRB14)	T	Signal transduction mechanisms ;	IPR000159 [Ras-associating (RA) domain] ; IPR001849 [Pleckstrin homology domain]	Golgi apparatus protein	--
ENSMUSP00000093200.5	neuropeptide W [Source_MGI Symbol_Acc_MGI_2685781]	Npw	3.64861e+06	1.99539e+06	2.99485e+06	0	0	0	Inf	0	Inf	up	1	Molecular Function:G-protein coupled receptor binding (GO:0001664)	--	--	--	--	--	--	IPR013297 [Neuropeptide B/W precursor family]	extracell protein	--
ENSMUSP00000021049.3	protease (prosome, macropain) 26S subunit, ATPase 5 [Source_MGI Symbol_Acc_MGI_105047]	Psmc5	2.10978e+06	2.91676e+06	3.51962e+06	0	0	0	Inf	0	Inf	up	1	Molecular Function:ATP binding (GO:0005524)	26S proteasome regulatory subunit T6	--	ko03050 Proteasome ko05169 Epstein-Barr virus infection	26S proteasome regulatory complex, ATPase RPT6	O	Posttranslational modification, protein turnover, chaperones ;	IPR003959 [ATPase, AAA-type, core]	mitochondrion protein	--
ENSMUSP00000030265.4	DPH2 homolog [Source_MGI Symbol_Acc_MGI_1914978]	Dph2	2.19997e+06	2.95862e+06	3.11402e+06	0	0	0	Inf	0	Inf	up	--	--	diphthamide biosynthesis protein 2	--	--	Diphthamide biosynthesis protein	J	Translation, ribosomal structure and biogenesis ;	IPR016435 [Diphthamide synthesis DPH1/DPH2]	nucleus protein	--
ENSMUSP00000096377.4	coiled-coil domain containing 61 [Source_MGI Symbol_Acc_MGI_2685005]	Ccdc61	2.94358e+06	2.13572e+06	2.90801e+06	0	0	0	Inf	0	Inf	up	--	--	coiled-coil domain-containing protein 61	--	--	--	--	--	--	--	--
ENSMUSP00000025957.9	DENN domain containing 10 [Source_MGI Symbol_Acc_MGI_1915144]	Dennd10	2.5424e+06	2.50934e+06	2.46254e+06	0	0	0	Inf	0	Inf	up	--	--	--	--	--	--	--	--	--	--	--
ENSMUSP00000022784.9	HAUS augmin-like complex, subunit 4 [Source_MGI Symbol_Acc_MGI_1261794]	Haus4	4.26866e+06	982839	1.99907e+06	0	0	0	Inf	0	Inf	up	2	Biological Process:spindle assembly (GO:0051225),Cellular Component:HAUS complex (GO:0070652)	HAUS augmin-like complex subunit 4	--	--	--	--	--	IPR029327 [HAUS augmin-like complex subunit 4]	--	--
ENSMUSP00000111184.3	EEF1A lysine methyltransferase 4 [Source_MGI Symbol_Acc_MGI_5903914]	Eef1akmt4	2.87692e+06	2.11327e+06	2.15395e+06	0	0	0	Inf	0	Inf	up	2	Biological Process:metabolic process (GO:0008152),Molecular Function:methyltransferase activity (GO:0008168)	endothelin-converting enzyme	3.4.24.71	--	Predicted spermine/spermidine synthase	E	Amino acid transport and metabolism ;	IPR013216 [Methyltransferase type 11]	--	--
ENSMUSP00000036524.4	family with sequence similarity 91, member A1 [Source_MGI Symbol_Acc_MGI_1277178]	Fam91a1	2.03191e+06	3.74063e+06	1.18866e+06	0	0	0	Inf	0	Inf	up	--	--	--	--	--	Uncharacterized conserved protein	S	Function unknown ;	IPR028091 [FAM91, N-terminal domain] ; IPR028097 [FAM91, C-terminal domain]	--	--
ENSMUSP00000104471.2	CCR4-NOT transcription complex, subunit 8 [Source_MGI Symbol_Acc_MGI_1916375]	Cnot8	2.18021e+06	1.49692e+06	2.66349e+06	0	0	0	Inf	0	Inf	up	2	Biological Process:nuclear-transcribed mRNA poly(A) tail shortening (GO:0000289),Molecular Function:poly(A)-specific ribonuclease activity (GO:0004535)	CCR4-NOT transcription complex subunit 7/8	--	ko03018 RNA degradation	mRNA deadenylase subunit	A	RNA processing and modification ;	IPR006941 [Ribonuclease CAF1]	nucleus protein	--
ENSMUSP00000039586.5	serine (or cysteine) peptidase inhibitor, clade E, member 1 [Source_MGI Symbol_Acc_MGI_97608]	Serpine1	3.36563e+06	1.51401e+06	1.41393e+06	0	0	0	Inf	0	Inf	up	--	--	plasminogen activator inhibitor 1	--	ko04066 HIF-1 signaling pathway ko04115 p53 signaling pathway ko04218 Cellular senescence ko04371 Apelin signaling pathway ko04390 Hippo signaling pathway ko04610 Complement and coagulation cascades ko04933 AGE-RAGE signaling pathway in diabetic complications ko05142 Chagas disease (American trypanosomiasis)	Serpin	V	Defense mechanisms ;	IPR023796 [Serpin domain]	extracell protein	--
ENSMUSP00000075614.7	UPF3 regulator of nonsense transcripts homolog B (yeast) [Source_MGI Symbol_Acc_MGI_1915384]	Upf3b	1.28468e+06	2.51114e+06	2.3674e+06	0	0	0	Inf	0	Inf	up	--	--	regulator of nonsense transcripts 3	--	ko03013 RNA transport ko03015 mRNA surveillance pathway	Nonsense-mediated decay protein Upf3	A	RNA processing and modification ;	IPR005120 [Regulator of nonsense-mediated decay, UPF3]	nucleus protein	--
ENSMUSP00000102254.2	parvin, alpha [Source_MGI Symbol_Acc_MGI_1931144]	Parva	1.55207e+06	2.24551e+06	2.35193e+06	0	0	0	Inf	0	Inf	up	1	Molecular Function:protein binding (GO:0005515)	parvin	--	ko04510 Focal adhesion	Alpha-parvin and related focal adhesion proteins	Z	Cytoskeleton ;	IPR001715 [Calponin homology domain]	--	--
ENSMUSP00000087079.6	docking protein 1 [Source_MGI Symbol_Acc_MGI_893587]	Dok1	2.80228e+06	1.71434e+06	1.61941e+06	0	0	0	Inf	0	Inf	up	1	Molecular Function:insulin receptor binding (GO:0005158)	docking protein 1	--	ko05162 Measles	Docking protein 1 (p62dok)	T	Signal transduction mechanisms ;	IPR001849 [Pleckstrin homology domain] ; IPR002404 [IRS-type PTB domain]	--	--
ENSMUSP00000099621.5	replication protein A2 [Source_MGI Symbol_Acc_MGI_1339939]	Rpa2	3.05527e+06	2.10917e+06	850624	0	0	0	Inf	0	Inf	up	--	--	replication factor A2	--	ko03030 DNA replication ko03420 Nucleotide excision repair ko03430 Mismatch repair ko03440 Homologous recombination ko03460 Fanconi anemia pathway	Single-stranded DNA-binding replication protein A (RPA), medium (30 kD) subunit	L	Replication, recombination and repair ;	IPR014892 [Replication protein A, C-terminal]	nucleus protein	--
ENSMUSP00000151809.2	Rho GTPase activating protein 5 [Source_MGI Symbol_Acc_MGI_1332637]	Arhgap5	1.87972e+06	1.84314e+06	1.95251e+06	0	0	0	Inf	0	Inf	up	3	Molecular Function:GTP binding (GO:0005525),Biological Process:signal transduction (GO:0007165),Biological Process:small GTPase mediated signal transduction (GO:0007264)	Rho GTPase-activating protein 5	--	ko04510 Focal adhesion ko04670 Leukocyte transendothelial migration	Rho-GTPase activating protein	T	Signal transduction mechanisms ;	IPR000198 [Rho GTPase-activating protein domain] ; IPR001806 [Small GTPase superfamily] ; IPR002713 [FF domain] ; IPR032835 [Rho GTPase-activating protein, FF domain]	cytoplasm protein	--
ENSMUSP00000021595.9	protease (prosome, macropain) 26S subunit, ATPase 1 [Source_MGI Symbol_Acc_MGI_106054]	Psmc1	860433	3.83936e+06	879271	0	0	0	Inf	0	Inf	up	1	Molecular Function:ATP binding (GO:0005524)	26S proteasome regulatory subunit T2	--	ko03050 Proteasome ko05165 Human papillomavirus infection ko05169 Epstein-Barr virus infection ko05203 Viral carcinogenesis	26S proteasome regulatory complex, ATPase RPT2	O	Posttranslational modification, protein turnover, chaperones ;	IPR003959 [ATPase, AAA-type, core]	mitochondrion protein	--
ENSMUSP00000104938.4	neurolysin (metallopeptidase M3 family) [Source_MGI Symbol_Acc_MGI_1923055]	Nln	1.96576e+06	1.83725e+06	1.61502e+06	0	0	0	Inf	0	Inf	up	2	Molecular Function:metalloendopeptidase activity (GO:0004222),Biological Process:proteolysis (GO:0006508)	neurolysin	3.4.24.16	ko04614 Renin-angiotensin system	Metalloendopeptidase family - saccharolysin & thimet oligopeptidase	O	Posttranslational modification, protein turnover, chaperones ;	IPR001567 [Peptidase M3A/M3B catalytic domain]	cytoplasm protein	--
ENSMUSP00000020286.7	pyrophosphatase (inorganic) 1 [Source_MGI Symbol_Acc_MGI_97831]	Ppa1	1.03044e+06	709937	3.65026e+06	0	0	0	Inf	0	Inf	up	4	Molecular Function:magnesium ion binding (GO:0000287),Molecular Function:inorganic diphosphatase activity (GO:0004427),Cellular Component:cytoplasm (GO:0005737),Biological Process:phosphate-containing compound metabolic process (GO:0006796)	inorganic pyrophosphatase	3.6.1.1	ko00190 Oxidative phosphorylation	Inorganic pyrophosphatase/Nucleosome remodeling factor, subunit NURF38	C	Energy production and conversion ;	IPR008162 [Inorganic pyrophosphatase]	--	--
ENSMUSP00000084450.4	guanine nucleotide binding protein-like 1 [Source_MGI Symbol_Acc_MGI_95764]	Gnl1	1.34388e+06	2.13656e+06	1.89154e+06	0	0	0	Inf	0	Inf	up	1	Molecular Function:GTP binding (GO:0005525)	--	--	--	Predicted GTP-binding protein MMR1	R	General function prediction only ;	IPR006073 [GTP binding domain]	endoplasmic reticulum protein	--
ENSMUSP00000083652.7	replication factor C (activator 1) 5 [Source_MGI Symbol_Acc_MGI_1919401]	Rfc5	1.30328e+06	2.09138e+06	1.91754e+06	0	0	0	Inf	0	Inf	up	1	Molecular Function:ATP binding (GO:0005524)	replication factor C subunit 3/5	--	ko03030 DNA replication ko03420 Nucleotide excision repair ko03430 Mismatch repair	Replication factor C, subunit RFC5	L	Replication, recombination and repair ;	IPR003959 [ATPase, AAA-type, core] ; IPR013748 [Replication factor C, C-terminal]	nucleus protein	--
ENSMUSP00000124819.2	COMM domain containing 2 [Source_MGI Symbol_Acc_MGI_1098806]	Commd2	1.92816e+06	1.54795e+06	1.59959e+06	0	0	0	Inf	0	Inf	up	--	--				--	--	--	IPR017920 [COMM domain]	--	--
ENSMUSP00000029046.9	fatty acid binding protein 5, epidermal [Source_MGI Symbol_Acc_MGI_101790]	Fabp5	1.72983e+06	1.64616e+06	1.49673e+06	0	0	0	Inf	0	Inf	up	--	--	fatty acid-binding protein 5, epidermal	--	ko03320 PPAR signaling pathway	Fatty acid-binding protein FABP	I	Lipid transport and metabolism ;	IPR000566 [Lipocalin/cytosolic fatty-acid binding domain]	nucleus protein	--
ENSMUSP00000108562.2	phosducin-like [Source_MGI Symbol_Acc_MGI_1914716]	Pdcl	1.91363e+06	1.21246e+06	1.42993e+06	0	0	0	Inf	0	Inf	up	--	--	--	--	--	Conserved phosducin-like protein	T	Signal transduction mechanisms ;	IPR024253 [Phosducin, thioredoxin-like domain]	--	--
ENSMUSP00000087473.4	oxysterol binding protein-like 3 [Source_MGI Symbol_Acc_MGI_1918970]	Osbpl3	951618	1.49792e+06	2.08878e+06	0	0	0	Inf	0	Inf	up	--	--	oxysterol-binding protein-related protein 3/6/7	--	--	Oxysterol-binding protein	I	Lipid transport and metabolism ;	IPR000648 [Oxysterol-binding protein]	Golgi apparatus protein	--
ENSMUSP00000081531.5	dedicator of cytokinesis 1 [Source_MGI Symbol_Acc_MGI_2429765]	Dock1	795106	1.95395e+06	1.40094e+06	0	0	0	Inf	0	Inf	up	1	Molecular Function:protein binding (GO:0005515)	dedicator of cytokinesis protein 1	--	ko04510 Focal adhesion ko04810 Regulation of actin cytoskeleton ko05100 Bacterial invasion of epithelial cells	Signaling protein DOCK180	T	Signal transduction mechanisms ;	IPR001452 [SH3 domain] ; IPR010703 [Dedicator of cytokinesis, C-terminal] ; IPR027007 [DHR-1 domain] ; IPR032376 [Dedicator of cytokinesis, N-terminal domain]	cytoskeleton protein	--
ENSMUSP00000034689.7	peptidyl-prolyl cis/trans isomerase, NIMA-interacting 1 [Source_MGI Symbol_Acc_MGI_1346036]	Pin1	1.23823e+06	964003	1.81369e+06	0	0	0	Inf	0	Inf	up	2	Molecular Function:protein binding (GO:0005515),Molecular Function:isomerase activity (GO:0016853)	peptidyl-prolyl cis-trans isomerase NIMA-interacting 1	5.2.1.8	ko04622 RIG-I-like receptor signaling pathway	Peptidyl-prolyl cis-trans isomerase	O	Posttranslational modification, protein turnover, chaperones ;	IPR000297 [Peptidyl-prolyl cis-trans isomerase, PpiC-type] ; IPR001202 [WW domain]	cytoplasm protein	--
ENSMUSP00000094115.5	maestro heat-like repeat family member 1 [Source_MGI Symbol_Acc_MGI_2442558]	Mroh1	1.29595e+06	1.6701e+06	1.03309e+06	0	0	0	Inf	0	Inf	up	--	--	--	--	--	Uncharacterized conserved protein	S	Function unknown ;	--	--	--
ENSMUSP00000073124.7	plectin [Source_MGI Symbol_Acc_MGI_1277961]	Plec	453869	1.85835e+06	1.65588e+06	0	0	0	Inf	0	Inf	up	2	Molecular Function:protein binding (GO:0005515),Cellular Component:cytoskeleton (GO:0005856)	plectin	--	--	Dystonin, GAS (Growth-arrest-specific protein), and related proteins	Z	Cytoskeleton ;	IPR001101 [Plectin repeat] ; IPR001715 [Calponin homology domain] ; IPR005326 [Plectin/S10, N-terminal]	cytoskeleton protein	--
ENSMUSP00000099744.5	target of myb1-like 2 (chicken) [Source_MGI Symbol_Acc_MGI_2443306]	Tom1l2	1.11812e+06	1.36293e+06	1.43686e+06	0	0	0	Inf	0	Inf	up	2	Cellular Component:intracellular (GO:0005622),Biological Process:intracellular protein transport (GO:0006886)	--	--	--	Cytosolic sorting protein GGA2/TOM1	U	Intracellular trafficking, secretion, and vesicular transport ;	IPR002014 [VHS domain] ; IPR004152 [GAT domain]	Golgi apparatus protein	--
ENSMUSP00000151195.2	predicted gene, 38431 [Source_MGI Symbol_Acc_MGI_5621316]	Gm38431	1.54329e+06	1.19395e+06	1.17379e+06	0	0	0	Inf	0	Inf	up	1	Molecular Function:nucleic acid binding (GO:0003676)	--	--	--	--	--	--	IPR000504 [RNA recognition motif domain]	cytoplasm protein	--
ENSMUSP00000036674.5	dedicator of cytokinesis 5 [Source_MGI Symbol_Acc_MGI_2652871]	Dock5	1.57544e+06	1036824	1.27269e+06	0	0	0	Inf	0	Inf	up	1	Molecular Function:protein binding (GO:0005515)	dedicator of cytokinesis protein 5	--	--	Signaling protein DOCK180	T	Signal transduction mechanisms ;	IPR001452 [SH3 domain] ; IPR010703 [Dedicator of cytokinesis, C-terminal] ; IPR027007 [DHR-1 domain] ; IPR032376 [Dedicator of cytokinesis, N-terminal domain]	cytoskeleton protein	--
ENSMUSP00000086114.5	G protein-coupled receptor kinase 2 [Source_MGI Symbol_Acc_MGI_87940]	Grk2	1.03485e+06	1.30036e+06	1.29665e+06	0	0	0	Inf	0	Inf	up	3	Molecular Function:protein kinase activity (GO:0004672),Molecular Function:ATP binding (GO:0005524),Biological Process:protein phosphorylation (GO:0006468)	beta-adrenergic-receptor kinase	2.7.11.15	ko04062 Chemokine signaling pathway ko04144 Endocytosis ko04340 Hedgehog signaling pathway ko04724 Glutamatergic synapse ko04740 Olfactory transduction ko05032 Morphine addiction	G protein-coupled receptor kinase	T	Signal transduction mechanisms ;	IPR000719 [Protein kinase domain] ; IPR001849 [Pleckstrin homology domain] ; IPR016137 [RGS domain]	plasma membrane protein	--
ENSMUSP00000034277.7	ER membrane protein complex subunit 8 [Source_MGI Symbol_Acc_MGI_1343095]	Emc8	1.46875e+06	1.07169e+06	1.01823e+06	0	0	0	Inf	0	Inf	up	--	--	--	--	--	Uncharacterized conserved protein encoded by sequence overlapping the COX4 gene	R	General function prediction only ;	IPR005366 [ER membrane protein complex subunit 8/9]	--	--
ENSMUSP00000001562.7	tubby-like protein 3 [Source_MGI Symbol_Acc_MGI_1329045]	Tulp3	997421	1.34319e+06	1.02072e+06	0	0	0	Inf	0	Inf	up	--	--	--	--	--	Tub family proteins	R	General function prediction only ;	IPR000007 [Tubby, C-terminal] ; IPR005398 [Tubby, N-terminal]	cytoplasm protein	Tub
ENSMUSP00000064893.8	ADP-ribosylation factor GTPase activating protein 3 [Source_MGI Symbol_Acc_MGI_1913501]	Arfgap3	1.26513e+06	1.0117e+06	1.077e+06	0	0	0	Inf	0	Inf	up	1	Molecular Function:GTPase activator activity (GO:0005096)	ADP-ribosylation factor GTPase-activating protein 2/3	--	ko04144 Endocytosis	Predicted GTPase-activating protein	T	Signal transduction mechanisms ;	IPR001164 [Arf GTPase activating protein]	Golgi apparatus protein	--
ENSMUSP00000020285.9	secretion associated Ras related GTPase 1A [Source_MGI Symbol_Acc_MGI_98230]	Sar1a	960214	975060	1.34025e+06	0	0	0	Inf	0	Inf	up	1	Molecular Function:GTP binding (GO:0005525)	GTP-binding protein SAR1	3.6.5.-	ko04141 Protein processing in endoplasmic reticulum ko05134 Legionellosis	Vesicle coat complex COPII, GTPase subunit SAR1	U	Intracellular trafficking, secretion, and vesicular transport ;	IPR006689 [Small GTPase superfamily, ARF/SAR type]	lysosome protein	--
ENSMUSP00000040756.8	ATPase, H+ transporting, lysosomal V1 subunit H [Source_MGI Symbol_Acc_MGI_1914864]	Atp6v1h	743587	1.20189e+06	1.21502e+06	0	0	0	Inf	0	Inf	up	1	Biological Process:ATP hydrolysis coupled proton transport (GO:0015991)	V-type H+-transporting ATPase subunit H	--	ko00190 Oxidative phosphorylation ko01100 Metabolic pathways ko04142 Lysosome ko04145 Phagosome ko04150 mTOR signaling pathway ko04721 Synaptic vesicle cycle ko05152 Tuberculosis ko05323 Rheumatoid arthritis	Vacuolar H+-ATPase V1 sector, subunit H	C	Energy production and conversion ;	IPR011987 [ATPase, V1 complex, subunit H, C-terminal]	--	--
ENSMUSP00000000543.5	trafficking regulator and scaffold protein tamalin [Source_MGI Symbol_Acc_MGI_1860303]	Tamalin	1.22905e+06	847369	944451	0	0	0	Inf	0	Inf	up	1	Molecular Function:protein binding (GO:0005515)	--	--	--	FOG: PDZ domain	S	Function unknown ;	IPR001478 [PDZ domain]	cytoplasm protein	--
ENSMUSP00000122928.2	stonin 1 [Source_MGI Symbol_Acc_MGI_1924307]	Ston1	515415	1.40032e+06	1.09908e+06	0	0	0	Inf	0	Inf	up	--	--	stonin-1/2	--	--	Stoned B synaptic vesicle biogenesis protein	U	Intracellular trafficking, secretion, and vesicular transport ;	IPR028565 [Mu homology domain]	cytoplasm protein	--
ENSMUSP00000027373.10	protein phosphatase 1F (PP2C domain containing) [Source_MGI Symbol_Acc_MGI_1918464]	Ppm1f	1.4286e+06	906996	611020	0	0	0	Inf	0	Inf	up	1	Molecular Function:catalytic activity (GO:0003824)	protein phosphatase 1F	3.1.3.16	--	Serine/threonine protein phosphatase	T	Signal transduction mechanisms ;	IPR001932 [PPM-type phosphatase domain]	cytoplasm protein	--
ENSMUSP00000130195.2	suppression of tumorigenicity 13 [Source_MGI Symbol_Acc_MGI_1917606]	St13	1.12479e+06	785653	1.02027e+06	0	0	0	Inf	0	Inf	up	1	Molecular Function:protein binding (GO:0005515)	suppressor of tumorigenicity protein 13	--	--	Hsp70-interacting protein Hip/Transient component of progesterone receptor complexes and an Hsp70-binding protein	OT	Posttranslational modification, protein turnover, chaperones ; Signal transduction mechanisms ;	IPR019734 [Tetratricopeptide repeat]	cytoplasm protein	--
ENSMUSP00000027601.5	minichromosome maintenance complex component 6 [Source_MGI Symbol_Acc_MGI_1298227]	Mcm6	1.00715e+06	722157	803530	0	0	0	Inf	0	Inf	up	3	Molecular Function:DNA binding (GO:0003677),Molecular Function:ATP binding (GO:0005524),Biological Process:DNA replication (GO:0006260)	DNA replication licensing factor MCM6	3.6.4.12	ko03030 DNA replication ko04110 Cell cycle	DNA replication licensing factor, MCM6 component	L	Replication, recombination and repair ;	IPR001208 [MCM domain] ; IPR027925 [MCM N-terminal domain] ; IPR033762 [MCM OB domain]	nucleus protein	--
ENSMUSP00000025425.6	centrosomal protein 192 [Source_MGI Symbol_Acc_MGI_1918049]	Cep192	409353	1.16931e+06	896706	0	0	0	Inf	0	Inf	up	--	--	centrosomal protein CEP192	--	--	--	--	--	--	--	--
ENSMUSP00000030398.4	solute carrier family 2 (facilitated glucose transporter), member 1 [Source_MGI Symbol_Acc_MGI_95755]	Slc2a1	823338	822066	803418	0	0	0	Inf	0	Inf	up	3	Cellular Component:integral component of membrane (GO:0016021),Molecular Function:transmembrane transporter activity (GO:0022857),Biological Process:transmembrane transport (GO:0055085)	MFS transporter, SP family, solute carrier family 2 (facilitated glucose transporter), member 1	--	ko04066 HIF-1 signaling pathway ko04911 Insulin secretion ko04919 Thyroid hormone signaling pathway ko04920 Adipocytokine signaling pathway ko04922 Glucagon signaling pathway ko04931 Insulin resistance ko04976 Bile secretion ko05166 HTLV-I infection ko05200 Pathways in cancer ko05211 Renal cell carcinoma ko05230 Central carbon metabolism in cancer	Permease of the major facilitator superfamily	G	Carbohydrate transport and metabolism ;	IPR005828 [Major facilitator, sugar transporter-like]	--	--
ENSMUSP00000158745.2	active BCR-related gene [Source_MGI Symbol_Acc_MGI_107771]	Abr	840834	782472	739518	0	0	0	Inf	0	Inf	up	7	Molecular Function:protein serine/threonine kinase activity (GO:0004674),Molecular Function:Rho guanyl-nucleotide exchange factor activity (GO:0005089),Molecular Function:GTPase activator activity (GO:0005096),Molecular Function:protein binding (GO:0005515),Biological Process:protein phosphorylation (GO:0006468),Biological Process:signal transduction (GO:0007165),Biological Process:regulation of …	active breakpoint cluster region-related protein	--	--	Rac GTPase-activating protein BCR/ABR	T	Signal transduction mechanisms ;	IPR000008 [C2 domain] ; IPR000198 [Rho GTPase-activating protein domain] ; IPR000219 [Dbl homology (DH) domain] ; IPR001849 [Pleckstrin homology domain] ; IPR015123 [Bcr-Abl oncoprotein oligomerisation]	Golgi apparatus protein	--
ENSMUSP00000016680.8	cullin 4A [Source_MGI Symbol_Acc_MGI_1914487]	Cul4a	655105	1.06704e+06	534486	0	0	0	Inf	0	Inf	up	2	Biological Process:ubiquitin-dependent protein catabolic process (GO:0006511),Molecular Function:ubiquitin protein ligase binding (GO:0031625)	cullin 4	--	ko03420 Nucleotide excision repair ko04120 Ubiquitin mediated proteolysis	Cullins	D	Cell cycle control, cell division, chromosome partitioning ;	IPR001373 [Cullin, N-terminal] ; IPR019559 [Cullin protein, neddylation domain]	nucleus protein	--
ENSMUSP00000065160.8	kinesin family binding protein [Source_MGI Symbol_Acc_MGI_1919570]	Kifbp	798305	748892	681778	0	0	0	Inf	0	Inf	up	--	--	--	--	--	--	--	--	IPR022083 [KIF-1 binding protein]	--	--
ENSMUSP00000106845.3	interferon activated gene 204 [Source_MGI Symbol_Acc_MGI_96429]	Ifi204	630139	340704	1.18023e+06	0	0	0	Inf	0	Inf	up	--	--	gamma-interferon-inducible protein 16	--	ko04621 NOD-like receptor signaling pathway	--	--	--	IPR004020 [DAPIN domain] ; IPR004021 [HIN-200/IF120x]	cytoplasm protein	--
ENSMUSP00000157487.2	RAB1B, member RAS oncogene family [Source_MGI Symbol_Acc_MGI_1923558]	Rab1b	725128	689729	671536	0	0	0	Inf	0	Inf	up	2	Molecular Function:GTP binding (GO:0005525),Biological Process:small GTPase mediated signal transduction (GO:0007264)	Ras-related protein Rab-1B	--	ko05134 Legionellosis	GTPase Rab1/YPT1, small G protein superfamily, and related GTP-binding proteins	TU	Signal transduction mechanisms ; Intracellular trafficking, secretion, and vesicular transport ;	IPR001806 [Small GTPase superfamily]	endoplasmic reticulum protein	--
ENSMUSP00000038638.6	F-box and leucine-rich repeat protein 8 [Source_MGI Symbol_Acc_MGI_1354697]	Fbxl8	306579	532454	1.1107e+06	0	0	0	Inf	0	Inf	up	1	Molecular Function:protein binding (GO:0005515)	F-box and leucine-rich repeat protein 8	--	--	--	--	--	IPR001810 [F-box domain]	--	--
ENSMUSP00000129739.2	epidermal growth factor receptor pathway substrate 15-like 1 [Source_MGI Symbol_Acc_MGI_104582]	Eps15l1	717387	569882	605091	0	0	0	Inf	0	Inf	up	1	Molecular Function:protein binding (GO:0005515)	epidermal growth factor receptor substrate 15	--	ko04144 Endocytosis	Synaptic vesicle protein EHS-1 and related EH domain proteins	TU	Signal transduction mechanisms ; Intracellular trafficking, secretion, and vesicular transport ;	IPR000261 [EH domain]	cytoplasm protein	--
ENSMUSP00000028017.9	EEF1A lysine and N-terminal methyltransferase [Source_MGI Symbol_Acc_MGI_1918699]	Eef1aknmt	497741	678875	678352	0	0	0	Inf	0	Inf	up	2	Biological Process:metabolic process (GO:0008152),Molecular Function:methyltransferase activity (GO:0008168)	--	--	--	Predicted spermine/spermidine synthase	E	Amino acid transport and metabolism ;	IPR013216 [Methyltransferase type 11]	--	--
ENSMUSP00000126621.3	NADH_ubiquinone oxidoreductase core subunit S1 [Source_MGI Symbol_Acc_MGI_2443241]	Ndufs1	649041	543966	507832	0	0	0	Inf	0	Inf	up	3	Molecular Function:oxidoreductase activity (GO:0016491),Molecular Function:iron-sulfur cluster binding (GO:0051536),Biological Process:oxidation-reduction process (GO:0055114)	--	--	ko00190 Oxidative phosphorylation ko01100 Metabolic pathways ko04723 Retrograde endocannabinoid signaling ko04932 Non-alcoholic fatty liver disease (NAFLD) ko05010 Alzheimer's disease ko05012 Parkinson's disease ko05016 Huntington's disease	NADH-ubiquinone oxidoreductase, NDUFS1/75 kDa subunit	C	Energy production and conversion ;	IPR006656 [Molybdopterin oxidoreductase] ; IPR015405 [NADH-quinone oxidoreductase, chain G, C-terminal] ; IPR019574 [NADH:ubiquinone oxidoreductase, subunit G, iron-sulphur binding]	mitochondrion protein	--
ENSMUSP00000051643.5	DnaJ heat shock protein family (Hsp40) member C11 [Source_MGI Symbol_Acc_MGI_2443386]	Dnajc11	477124	454562	493415	0	0	0	Inf	0	Inf	up	--	--	DnaJ homolog subfamily C member 11	--	--	Molecular chaperone (DnaJ superfamily)	O	Posttranslational modification, protein turnover, chaperones ;	IPR001623 [DnaJ domain] ; IPR024586 [DnaJ-like protein C11, C-terminal]	nucleus protein	--
ENSMUSP00000070527.4	cyclin-dependent kinase 11B [Source_MGI Symbol_Acc_MGI_88353]	Cdk11b	480079	421061	371723	0	0	0	Inf	0	Inf	up	3	Molecular Function:protein kinase activity (GO:0004672),Molecular Function:ATP binding (GO:0005524),Biological Process:protein phosphorylation (GO:0006468)	cell division cycle 2-like	2.7.11.22	--	Protein kinase PITSLRE and related kinases	R	General function prediction only ;	IPR000719 [Protein kinase domain]	cytoplasm protein	--
ENSMUSP00000020673.3	voltage-dependent anion channel 1 [Source_MGI Symbol_Acc_MGI_106919]	Vdac1	331700	435387	372812	0	0	0	Inf	0	Inf	up	2	Cellular Component:mitochondrial outer membrane (GO:0005741),Biological Process:transmembrane transport (GO:0055085)	voltage-dependent anion channel protein 1	--	ko04020 Calcium signaling pathway ko04022 cGMP-PKG signaling pathway ko04217 Necroptosis ko04218 Cellular senescence ko04621 NOD-like receptor signaling pathway ko04979 Cholesterol metabolism ko05012 Parkinson's disease ko05016 Huntington's disease ko05164 Influenza A ko05166 HTLV-I infection	Porin/voltage-dependent anion-selective channel protein	P	Inorganic ion transport and metabolism ;	IPR027246 [Eukaryotic porin/Tom40]	plasma membrane protein	--
ENSMUSP00000113785.2	innate immunity activator [Source_MGI Symbol_Acc_MGI_1921579]	Inava	269981	493934	373583	0	0	0	Inf	0	Inf	up	--	--	--	--	--	Radixin, moesin and related proteins of the ERM family	R	General function prediction only ;	IPR021774 [Protein of unknown function DUF3338]	--	--
ENSMUSP00000053232.9	StAR-related lipid transfer (START) domain containing 13 [Source_MGI Symbol_Acc_MGI_2385331]	Stard13	357625	375292	386824	0	0	0	Inf	0	Inf	up	3	Molecular Function:protein binding (GO:0005515),Biological Process:signal transduction (GO:0007165),Molecular Function:lipid binding (GO:0008289)	deleted in liver cancer protein	--	--	Tumour suppressor protein p122-RhoGAP/DLC1	T	Signal transduction mechanisms ;	IPR000198 [Rho GTPase-activating protein domain] ; IPR001660 [Sterile alpha motif domain] ; IPR002913 [START domain]	mitochondrion protein	--
