# Supplementary material for: The Role of Heat-Induced Stress Granules in the Blood–Testis Barrier of Mice
Source: Int J Mol Sci. 2024 Mar 25;25(7):3637. doi: 10.3390/ijms25073637 (PMC11011666; doi:10.3390/ijms25073637)
Supplement: Supplementary file 1 [file ijms-25-03637-s001.zip › Table S2.xlsx]

## Sheet: GO Term
GO_ID	GO_Term	GO_Class	Pvalue	x	y	n	N	EnrichDirect	GOlevl	ProtID	Description
GO:0044265	cellular macromolecule catabolic process	BP	0.000155236	10	17	237	1338	Over	5	ENSMUSP00000152897.2 ENSMUSP00000122933.2 ENSMUSP00000029082.9 ENSMUSP00000140106.2 ENSMUSP00000111241.4 ENSMUSP00000033008.10 ENSMUSP00000088057.6 ENSMUSP00000034848.8 ENSMUSP00000104471.2 ENSMUSP00000016680.8	decapping mRNA 1A [Source_MGI Symbol_Acc_MGI_1923151],CCR4-NOT transcription complex, subunit 7 [Source_MGI Symbol_Acc_MGI_1298230],proteasome subunit alpha 7 [Source_MGI Symbol_Acc_MGI_1347070],ubiquitin carboxyl-terminal esterase L5 [Source_MGI Symbol_Acc_MGI_1914848],ubiquitin recognition factor in ER-associated degradation 1 [Source_MGI Symbol_Acc_MGI_109353],proteasome subunit alpha 1 [Sourc…
GO:0035091	phosphatidylinositol binding	MF	0.000537347	9	16	237	1338	Over	5	ENSMUSP00000020927.9 ENSMUSP00000119102.2 ENSMUSP00000104864.4 ENSMUSP00000023502.5 ENSMUSP00000033866.9 ENSMUSP00000102904.2 ENSMUSP00000019939.6 ENSMUSP00000039243.5 ENSMUSP00000031029.9	HCLS1 binding protein 3 [Source_MGI Symbol_Acc_MGI_1913224],sorting nexin 12 [Source_MGI Symbol_Acc_MGI_1919331],sorting nexin 18 [Source_MGI Symbol_Acc_MGI_2137642],sorting nexin 4 [Source_MGI Symbol_Acc_MGI_1916400],vacuolar protein sorting 36 [Source_MGI Symbol_Acc_MGI_1917410],sorting nexin family member 27 [Source_MGI Symbol_Acc_MGI_1923992],sorting nexin 3 [Source_MGI Symbol_Acc_MGI_1860188…
GO:0008289	lipid binding	MF	0.00152391	12	28	237	1338	Over	3	ENSMUSP00000098405.6 ENSMUSP00000020927.9 ENSMUSP00000095199.3 ENSMUSP00000119102.2 ENSMUSP00000104864.4 ENSMUSP00000023502.5 ENSMUSP00000033866.9 ENSMUSP00000102904.2 ENSMUSP00000019939.6 ENSMUSP00000039243.5 ENSMUSP00000031029.9 ENSMUSP00000053232.9	annexin A7 [Source_MGI Symbol_Acc_MGI_88031],HCLS1 binding protein 3 [Source_MGI Symbol_Acc_MGI_1913224],nuclear receptor subfamily 3, group C, member 1 [Source_MGI Symbol_Acc_MGI_95824],sorting nexin 12 [Source_MGI Symbol_Acc_MGI_1919331],sorting nexin 18 [Source_MGI Symbol_Acc_MGI_2137642],sorting nexin 4 [Source_MGI Symbol_Acc_MGI_1916400],vacuolar protein sorting 36 [Source_MGI Symbol_Acc_MGI…
GO:0006511	ubiquitin-dependent protein catabolic process	BP	0.00328133	7	13	237	1338	Over	8	ENSMUSP00000029082.9 ENSMUSP00000140106.2 ENSMUSP00000111241.4 ENSMUSP00000033008.10 ENSMUSP00000088057.6 ENSMUSP00000034848.8 ENSMUSP00000016680.8	proteasome subunit alpha 7 [Source_MGI Symbol_Acc_MGI_1347070],ubiquitin carboxyl-terminal esterase L5 [Source_MGI Symbol_Acc_MGI_1914848],ubiquitin recognition factor in ER-associated degradation 1 [Source_MGI Symbol_Acc_MGI_109353],proteasome subunit alpha 1 [Source_MGI Symbol_Acc_MGI_1347005],proteasome subunit alpha 5 [Source_MGI Symbol_Acc_MGI_1347009],proteasome subunit alpha 4 [Source_MGI …
GO:0006508	proteolysis	BP	0.00352316	14	38	237	1338	Over	5	ENSMUSP00000041299.4 ENSMUSP00000155304.2 ENSMUSP00000029082.9 ENSMUSP00000140106.2 ENSMUSP00000111241.4 ENSMUSP00000089728.7 ENSMUSP00000151244.2 ENSMUSP00000039834.9 ENSMUSP00000033008.10 ENSMUSP00000106046.3 ENSMUSP00000088057.6 ENSMUSP00000034848.8 ENSMUSP00000104938.4 ENSMUSP00000016680.8	ubiquitin specific peptidase 5 (isopeptidase T) [Source_MGI Symbol_Acc_MGI_1347343],extra spindle pole bodies 1, separase [Source_MGI Symbol_Acc_MGI_2146156],proteasome subunit alpha 7 [Source_MGI Symbol_Acc_MGI_1347070],ubiquitin carboxyl-terminal esterase L5 [Source_MGI Symbol_Acc_MGI_1914848],ubiquitin recognition factor in ER-associated degradation 1 [Source_MGI Symbol_Acc_MGI_109353],ubiquit…
GO:0022402	cell cycle process	BP	0.00590536	5	8	237	1338	Over	3	ENSMUSP00000122420.2 ENSMUSP00000106017.4 ENSMUSP00000019697.9 ENSMUSP00000034803.9 ENSMUSP00000022784.9	CDC23 cell division cycle 23 [Source_MGI Symbol_Acc_MGI_1098815],non-SMC condensin I complex, subunit H [Source_MGI Symbol_Acc_MGI_2444777],HAUS augmin-like complex, subunit 5 [Source_MGI Symbol_Acc_MGI_1919159],zw10 kinetochore protein [Source_MGI Symbol_Acc_MGI_1349478],HAUS augmin-like complex, subunit 4 [Source_MGI Symbol_Acc_MGI_1261794]
GO:0008233	peptidase activity	MF	0.00627176	12	32	237	1338	Over	4	ENSMUSP00000041299.4 ENSMUSP00000155304.2 ENSMUSP00000029082.9 ENSMUSP00000140106.2 ENSMUSP00000089728.7 ENSMUSP00000151244.2 ENSMUSP00000039834.9 ENSMUSP00000033008.10 ENSMUSP00000106046.3 ENSMUSP00000088057.6 ENSMUSP00000034848.8 ENSMUSP00000104938.4	ubiquitin specific peptidase 5 (isopeptidase T) [Source_MGI Symbol_Acc_MGI_1347343],extra spindle pole bodies 1, separase [Source_MGI Symbol_Acc_MGI_2146156],proteasome subunit alpha 7 [Source_MGI Symbol_Acc_MGI_1347070],ubiquitin carboxyl-terminal esterase L5 [Source_MGI Symbol_Acc_MGI_1914848],ubiquitin specific peptidase 14 [Source_MGI Symbol_Acc_MGI_1928898],ubiquitin specific peptidase 15 [S…
GO:0043412	macromolecule modification	BP	0.00965328	31	115	237	1338	Over	5	ENSMUSP00000024884.5 ENSMUSP00000033671.7 ENSMUSP00000041299.4 ENSMUSP00000027888.7 ENSMUSP00000102791.3 ENSMUSP00000000129.7 ENSMUSP00000063166.9 ENSMUSP00000039580.8 ENSMUSP00000034832.7 ENSMUSP00000083844.6 ENSMUSP00000021918.10 ENSMUSP00000157476.2 ENSMUSP00000054112.6 ENSMUSP00000064839.8 ENSMUSP00000089728.7 ENSMUSP00000151244.2 ENSMUSP00000039834.9 ENSMUSP00000129624.2 ENSMUSP00000055521.8…	eukaryotic translation initiation factor 2-alpha kinase 2 [Source_MGI Symbol_Acc_MGI_1353449],ribosomal protein S6 kinase polypeptide 3 [Source_MGI Symbol_Acc_MGI_104557],ubiquitin specific peptidase 5 (isopeptidase T) [Source_MGI Symbol_Acc_MGI_1347343],v-abl Abelson murine leukemia viral oncogene 2 (arg, Abelson-related gene) [Source_MGI Symbol_Acc_MGI_87860],dual specificity phosphatase 3 (vac…
GO:0004298	threonine-type endopeptidase activity	MF	0.0107118	4	6	237	1338	Over	7	ENSMUSP00000029082.9 ENSMUSP00000033008.10 ENSMUSP00000088057.6 ENSMUSP00000034848.8	proteasome subunit alpha 7 [Source_MGI Symbol_Acc_MGI_1347070],proteasome subunit alpha 1 [Source_MGI Symbol_Acc_MGI_1347005],proteasome subunit alpha 5 [Source_MGI Symbol_Acc_MGI_1347009],proteasome subunit alpha 4 [Source_MGI Symbol_Acc_MGI_1347060]
GO:0005839	proteasome core complex	CC	0.0107118	4	6	237	1338	Over	4	ENSMUSP00000029082.9 ENSMUSP00000033008.10 ENSMUSP00000088057.6 ENSMUSP00000034848.8	proteasome subunit alpha 7 [Source_MGI Symbol_Acc_MGI_1347070],proteasome subunit alpha 1 [Source_MGI Symbol_Acc_MGI_1347005],proteasome subunit alpha 5 [Source_MGI Symbol_Acc_MGI_1347009],proteasome subunit alpha 4 [Source_MGI Symbol_Acc_MGI_1347060]
GO:0005543	phospholipid binding	MF	0.015428	10	26	237	1338	Over	4	ENSMUSP00000098405.6 ENSMUSP00000020927.9 ENSMUSP00000119102.2 ENSMUSP00000104864.4 ENSMUSP00000023502.5 ENSMUSP00000033866.9 ENSMUSP00000102904.2 ENSMUSP00000019939.6 ENSMUSP00000039243.5 ENSMUSP00000031029.9	annexin A7 [Source_MGI Symbol_Acc_MGI_88031],HCLS1 binding protein 3 [Source_MGI Symbol_Acc_MGI_1913224],sorting nexin 12 [Source_MGI Symbol_Acc_MGI_1919331],sorting nexin 18 [Source_MGI Symbol_Acc_MGI_2137642],sorting nexin 4 [Source_MGI Symbol_Acc_MGI_1916400],vacuolar protein sorting 36 [Source_MGI Symbol_Acc_MGI_1917410],sorting nexin family member 27 [Source_MGI Symbol_Acc_MGI_1923992],sorti…
GO:0036459	thiol-dependent ubiquitinyl hydrolase activity	MF	0.0164938	6	13	237	1338	Over	5	ENSMUSP00000041299.4 ENSMUSP00000140106.2 ENSMUSP00000089728.7 ENSMUSP00000151244.2 ENSMUSP00000039834.9 ENSMUSP00000106046.3	ubiquitin specific peptidase 5 (isopeptidase T) [Source_MGI Symbol_Acc_MGI_1347343],ubiquitin carboxyl-terminal esterase L5 [Source_MGI Symbol_Acc_MGI_1914848],ubiquitin specific peptidase 14 [Source_MGI Symbol_Acc_MGI_1928898],ubiquitin specific peptidase 15 [Source_MGI Symbol_Acc_MGI_101857],CYLD lysine 63 deubiquitinase [Source_MGI Symbol_Acc_MGI_1921506],ubiquitin specific peptidase 8 [Source…
GO:0070011	peptidase activity, acting on L-amino acid peptides	MF	0.0171154	11	31	237	1338	Over	5	ENSMUSP00000041299.4 ENSMUSP00000029082.9 ENSMUSP00000140106.2 ENSMUSP00000089728.7 ENSMUSP00000151244.2 ENSMUSP00000039834.9 ENSMUSP00000033008.10 ENSMUSP00000106046.3 ENSMUSP00000088057.6 ENSMUSP00000034848.8 ENSMUSP00000104938.4	ubiquitin specific peptidase 5 (isopeptidase T) [Source_MGI Symbol_Acc_MGI_1347343],proteasome subunit alpha 7 [Source_MGI Symbol_Acc_MGI_1347070],ubiquitin carboxyl-terminal esterase L5 [Source_MGI Symbol_Acc_MGI_1914848],ubiquitin specific peptidase 14 [Source_MGI Symbol_Acc_MGI_1928898],ubiquitin specific peptidase 15 [Source_MGI Symbol_Acc_MGI_101857],CYLD lysine 63 deubiquitinase [Source_MGI…
GO:0007067	mitotic nuclear division	BP	0.0191066	3	4	237	1338	Over	5	ENSMUSP00000122420.2 ENSMUSP00000106017.4 ENSMUSP00000034803.9	CDC23 cell division cycle 23 [Source_MGI Symbol_Acc_MGI_1098815],non-SMC condensin I complex, subunit H [Source_MGI Symbol_Acc_MGI_2444777],zw10 kinetochore protein [Source_MGI Symbol_Acc_MGI_1349478]
GO:0000288	nuclear-transcribed mRNA catabolic process, deadenylation-dependent decay	BP	0.0191066	3	4	237	1338	Over	9	ENSMUSP00000152897.2 ENSMUSP00000122933.2 ENSMUSP00000104471.2	decapping mRNA 1A [Source_MGI Symbol_Acc_MGI_1923151],CCR4-NOT transcription complex, subunit 7 [Source_MGI Symbol_Acc_MGI_1298230],CCR4-NOT transcription complex, subunit 8 [Source_MGI Symbol_Acc_MGI_1916375]
GO:1902494	catalytic complex	CC	0.0195275	5	10	237	1338	Over	4	ENSMUSP00000122420.2 ENSMUSP00000029082.9 ENSMUSP00000033008.10 ENSMUSP00000088057.6 ENSMUSP00000034848.8	CDC23 cell division cycle 23 [Source_MGI Symbol_Acc_MGI_1098815],proteasome subunit alpha 7 [Source_MGI Symbol_Acc_MGI_1347070],proteasome subunit alpha 1 [Source_MGI Symbol_Acc_MGI_1347005],proteasome subunit alpha 5 [Source_MGI Symbol_Acc_MGI_1347009],proteasome subunit alpha 4 [Source_MGI Symbol_Acc_MGI_1347060]
GO:0016791	phosphatase activity	MF	0.0195275	5	10	237	1338	Over	6	ENSMUSP00000102791.3 ENSMUSP00000039580.8 ENSMUSP00000034832.7 ENSMUSP00000090360.6 ENSMUSP00000030905.3	dual specificity phosphatase 3 (vaccinia virus phosphatase VH1-related) [Source_MGI Symbol_Acc_MGI_1919599],protein tyrosine phosphatase, non-receptor type 23 [Source_MGI Symbol_Acc_MGI_2144837],protein tyrosine phosphatase, non-receptor type 9 [Source_MGI Symbol_Acc_MGI_1928376],5-nucleotidase, cytosolic IIIB [Source_MGI Symbol_Acc_MGI_1915356],Ssu72 RNA polymerase II CTD phosphatase homolog (ye…
GO:0005525	GTP binding	MF	0.0233713	12	36	237	1338	Over	6	ENSMUSP00000024123.5 ENSMUSP00000075242.5 ENSMUSP00000027252.8 ENSMUSP00000076503.7 ENSMUSP00000108311.3 ENSMUSP00000076664.8 ENSMUSP00000022429.3 ENSMUSP00000050689.10 ENSMUSP00000151809.2 ENSMUSP00000084450.4 ENSMUSP00000020285.9 ENSMUSP00000157487.2	ArfGAP with GTPase domain, ankyrin repeat and PH domain 3 [Source_MGI Symbol_Acc_MGI_2183446],Rho GTPase activating protein 35 [Source_MGI Symbol_Acc_MGI_1929494],eukaryotic translation initiation factor 5B [Source_MGI Symbol_Acc_MGI_2441772],G elongation factor, mitochondrial 1 [Source_MGI Symbol_Acc_MGI_107339],guanine nucleotide binding protein-like 3 (nucleolar)-like [Source_MGI Symbol_Acc_MG…
GO:0009982	pseudouridine synthase activity	MF	0.031266	2	2	237	1338	Over	5	ENSMUSP00000083844.6 ENSMUSP00000114588.3	pseudouridine synthase 1 [Source_MGI Symbol_Acc_MGI_1929237],pseudouridylate synthase 7 [Source_MGI Symbol_Acc_MGI_1925947]
GO:0051225	spindle assembly	BP	0.031266	2	2	237	1338	Over	5	ENSMUSP00000019697.9 ENSMUSP00000022784.9	HAUS augmin-like complex, subunit 5 [Source_MGI Symbol_Acc_MGI_1919159],HAUS augmin-like complex, subunit 4 [Source_MGI Symbol_Acc_MGI_1261794]
GO:0070652	HAUS complex	CC	0.031266	2	2	237	1338	Over	5	ENSMUSP00000019697.9 ENSMUSP00000022784.9	HAUS augmin-like complex, subunit 5 [Source_MGI Symbol_Acc_MGI_1919159],HAUS augmin-like complex, subunit 4 [Source_MGI Symbol_Acc_MGI_1261794]
GO:0051171	regulation of nitrogen compound metabolic process	BP	0.031266	2	2	237	1338	Over	4	ENSMUSP00000028817.7 ENSMUSP00000104250.2	proliferating cell nuclear antigen [Source_MGI Symbol_Acc_MGI_97503],eukaryotic translation initiation factor 5A [Source_MGI Symbol_Acc_MGI_106248]
GO:0080090	regulation of primary metabolic process	BP	0.031266	2	2	237	1338	Over	4	ENSMUSP00000028817.7 ENSMUSP00000104250.2	proliferating cell nuclear antigen [Source_MGI Symbol_Acc_MGI_97503],eukaryotic translation initiation factor 5A [Source_MGI Symbol_Acc_MGI_106248]
GO:2000112	regulation of cellular macromolecule biosynthetic process	BP	0.031266	2	2	237	1338	Over	6	ENSMUSP00000028817.7 ENSMUSP00000104250.2	proliferating cell nuclear antigen [Source_MGI Symbol_Acc_MGI_97503],eukaryotic translation initiation factor 5A [Source_MGI Symbol_Acc_MGI_106248]
GO:0000070	mitotic sister chromatid segregation	BP	0.031266	2	2	237	1338	Over	5	ENSMUSP00000122420.2 ENSMUSP00000106017.4	CDC23 cell division cycle 23 [Source_MGI Symbol_Acc_MGI_1098815],non-SMC condensin I complex, subunit H [Source_MGI Symbol_Acc_MGI_2444777]
GO:0006464	cellular protein modification process	BP	0.0366542	28	110	237	1338	Over	6	ENSMUSP00000024884.5 ENSMUSP00000033671.7 ENSMUSP00000041299.4 ENSMUSP00000027888.7 ENSMUSP00000102791.3 ENSMUSP00000000129.7 ENSMUSP00000063166.9 ENSMUSP00000039580.8 ENSMUSP00000034832.7 ENSMUSP00000021918.10 ENSMUSP00000157476.2 ENSMUSP00000064839.8 ENSMUSP00000089728.7 ENSMUSP00000151244.2 ENSMUSP00000039834.9 ENSMUSP00000129624.2 ENSMUSP00000055521.8 ENSMUSP00000042155.5 ENSMUSP00000000451.8…	eukaryotic translation initiation factor 2-alpha kinase 2 [Source_MGI Symbol_Acc_MGI_1353449],ribosomal protein S6 kinase polypeptide 3 [Source_MGI Symbol_Acc_MGI_104557],ubiquitin specific peptidase 5 (isopeptidase T) [Source_MGI Symbol_Acc_MGI_1347343],v-abl Abelson murine leukemia viral oncogene 2 (arg, Abelson-related gene) [Source_MGI Symbol_Acc_MGI_87860],dual specificity phosphatase 3 (vac…
GO:0031967	organelle envelope	CC	0.0371862	4	8	237	1338	Over	4	ENSMUSP00000028511.8 ENSMUSP00000063590.6 ENSMUSP00000019859.9 ENSMUSP00000020673.3	metaxin 2 [Source_MGI Symbol_Acc_MGI_1859652],nucleoporin 107 [Source_MGI Symbol_Acc_MGI_2143854],GLE1 RNA export mediator (yeast) [Source_MGI Symbol_Acc_MGI_1921662],voltage-dependent anion channel 1 [Source_MGI Symbol_Acc_MGI_106919]
GO:0009451	RNA modification	BP	0.0415469	3	5	237	1338	Over	6	ENSMUSP00000083844.6 ENSMUSP00000054112.6 ENSMUSP00000114588.3	pseudouridine synthase 1 [Source_MGI Symbol_Acc_MGI_1929237],trimethylguanosine synthase 1 [Source_MGI Symbol_Acc_MGI_2151797],pseudouridylate synthase 7 [Source_MGI Symbol_Acc_MGI_1925947]
GO:0016579	protein deubiquitination	BP	0.0452493	5	12	237	1338	Over	7	ENSMUSP00000041299.4 ENSMUSP00000089728.7 ENSMUSP00000151244.2 ENSMUSP00000039834.9 ENSMUSP00000106046.3	ubiquitin specific peptidase 5 (isopeptidase T) [Source_MGI Symbol_Acc_MGI_1347343],ubiquitin specific peptidase 14 [Source_MGI Symbol_Acc_MGI_1928898],ubiquitin specific peptidase 15 [Source_MGI Symbol_Acc_MGI_101857],CYLD lysine 63 deubiquitinase [Source_MGI Symbol_Acc_MGI_1921506],ubiquitin specific peptidase 8 [Source_MGI Symbol_Acc_MGI_1934029]
