# Supplementary material for: The Role of Heat-Induced Stress Granules in the Blood–Testis Barrier of Mice
Source: Int J Mol Sci. 2024 Mar 25;25(7):3637. doi: 10.3390/ijms25073637 (PMC11011666; doi:10.3390/ijms25073637)
Supplement: Supplementary file 1 [file ijms-25-03637-s001.zip › Table S3.xlsx]

## Sheet: KEGG Pathway
Category	Term		Count	%	PValue	Genes	List Total	Pop Hits	Pop Total	Fold Enrichment	Bonferroni	Benjamini	FDR
KEGG_PATHWAY	mmu03050	Proteasome	12	3.48837	4.02622e-10	PSMD8, PSMA5, PSMC5, PSMD12, PSMA4, PSMD14, PSMA1, PSMC3, PSMD13, PSMC1, PSMD1, PSMA7	168	47	9396	14.2796	9.58239e-08	9.58239e-08	9.13951e-08
KEGG_PATHWAY	mmu05017	Spinocerebellar ataxia	17	4.94186	3.40118e-09	PSMD12, PSMD14, PSMD13, PUM1, PSMA7, PUM2, PSMA5, ATXN2L, PSMD8, ATXN2, PSMC5, PSMA4, PSMA1, PSMC3, PSMC1, PSMD1, VDAC1	168	141	9396	6.74316	8.09481e-07	4.04741e-07	3.86034e-07
KEGG_PATHWAY	mmu04144	Endocytosis	19	5.52326	1.26731e-06	ARF3, SMAD2, ARF4, USP8, SMURF2, SMURF1, SNX12, EPS15L1, AGAP3, STAM, ARFGAP3, ARFGAP1, SNX3, SNX4, GRK2, SNX2, BIN1, STAMBP, VPS36	168	269	9396	3.95035	0.000301575	0.00010054	9.58934e-05
KEGG_PATHWAY	mmu05014	Amyotrophic lateral sclerosis	20	5.81395	2.96896e-05	PSMD12, NUP107, PSMD14, PSMD13, PSMA7, PSMA5, ATXN2L, GLE1, PSMD8, ATXN2, PSMC5, PSMA4, PSMA1, PSMC3, PSMC1, PSMD1, ANXA7, NUP35, VDAC1, NDUFS1	168	370	9396	3.02317	0.00704133	0.00176653	0.00168489
KEGG_PATHWAY	mmu03030	DNA replication	6	1.74419	0.000352174	RFC5, RFC3, PCNA, POLD2, RPA2, MCM6	168	35	9396	9.58776	0.0804145	0.0167635	0.0159887
KEGG_PATHWAY	mmu05010	Alzheimer disease	18	5.23256	0.000466332	PSMD12, PSMD14, PSMD13, EIF2AK2, PSMA7, NFKB1, PSMA5, PSMD8, PSMC5, PSMA4, PSMA1, PSMC3, PSMC1, PSMD1, VDAC1, NDUFS1, RAF1, PPID	168	384	9396	2.62165	0.105073	0.0184979	0.0176429
KEGG_PATHWAY	mmu03430	Mismatch repair	5	1.45349	0.000548341	RFC5, RFC3, PCNA, POLD2, RPA2	168	22	9396	12.711	0.12238	0.0186436	0.0177819
KEGG_PATHWAY	mmu05169	Epstein-Barr virus infection	13	3.77907	0.000773969	PSMD12, PSMD14, PSMD13, EIF2AK2, NFKB1, PSMD8, PSMC5, PSMC3, PSMC1, PSMD1, TAB1, MAP3K7, MYD88	168	229	9396	3.17498	0.168294	0.0229498	0.021889
KEGG_PATHWAY	mmu05012	Parkinson disease	14	4.06977	0.000900002	PSMD12, PSMD14, PSMD13, PSMA7, PSMA5, PSMD8, PSMC5, PSMA4, PSMA1, PSMC3, PSMC1, PSMD1, VDAC1, NDUFS1	168	266	9396	2.94361	0.192891	0.0229498	0.021889
KEGG_PATHWAY	mmu05020	Prion disease	14	4.06977	0.000964275	PSMD12, PSMD14, PSMD13, PSMA7, PSMA5, PSMD8, PSMC5, PSMA4, PSMA1, PSMC3, PSMC1, PSMD1, VDAC1, NDUFS1	168	268	9396	2.92164	0.205155	0.0229498	0.021889
KEGG_PATHWAY	mmu04110	Cell cycle	10	2.90698	0.00174838	SMAD2, CCNB1, CDC23, PCNA, ESPL1, YWHAB, CDKN2A, TTK, MCM6, NDC80	168	155	9396	3.60829	0.340636	0.0362015	0.0345284
KEGG_PATHWAY	mmu05022	Pathways of neurodegeneration	19	5.52326	0.00182529	PSMD12, PSMD14, PSMD13, PSMA7, NFKB1, PSMA5, ATXN2L, PSMD8, ATXN2, PSMC5, PSMA4, PSMA1, PSMC3, PSMC1, PSMD1, VDAC1, NDUFS1, RAF1, PPID	168	473	9396	2.2466	0.352616	0.0362015	0.0345284
KEGG_PATHWAY	mmu05135	Yersinia infection	9	2.61628	0.00275835	RPS6KA3, ELMO2, TAB1, ARHGEF7, DOCK1, MAP3K7, NFKB1, MYD88, BCAR1	168	135	9396	3.72857	0.4818	0.0489659	0.0467028
KEGG_PATHWAY	mmu05016	Huntington disease	14	4.06977	0.00288035	PSMD12, PSMD14, PSMD13, PSMA7, PSMA5, PSMD8, PSMC5, PSMA4, PSMA1, PSMC3, PSMC1, PSMD1, VDAC1, NDUFS1	168	303	9396	2.58416	0.496671	0.0489659	0.0467028
KEGG_PATHWAY	mmu03420	Nucleotide excision repair	6	1.74419	0.00331846	RFC5, CUL4A, RFC3, PCNA, POLD2, RPA2	168	57	9396	5.88722	0.546658	0.052653	0.0502194
KEGG_PATHWAY	mmu05132	Salmonella infection	11	3.19767	0.0147576	FYCO1, SNX18, MLKL, FHOD1, EXOC4, ELMO2, TAB1, RAF1, MAP3K7, NFKB1, MYD88	168	253	9396	2.43168	0.970943	0.219519	0.209373
KEGG_PATHWAY	mmu03013	Nucleocytoplasmic transport	7	2.03488	0.0178459	GLE1, IPO11, NUP107, UPF3B, NUP35, NMD3, IPO4	168	117	9396	3.34615	0.986236	0.249842	0.238295
KEGG_PATHWAY	mmu04340	Hedgehog signaling pathway	5	1.45349	0.0194125	GRK2, SMURF2, SMURF1, EFCAB7, GLI3	168	58	9396	4.82143	0.990586	0.256676	0.244813
KEGG_PATHWAY	mmu05134	Legionellosis	5	1.45349	0.021715	HBS1L, SAR1A, RAB1B, NFKB1, MYD88	168	60	9396	4.66071	0.99462	0.272009	0.259437
KEGG_PATHWAY	mmu04137	Mitophagy - animal	6	1.74419	0.0313829	USP8, USP15, RHOT1, SMURF2, SMURF1, MTX2	168	99	9396	3.38961	0.999494	0.373456	0.356196
KEGG_PATHWAY	mmu05230	Central carbon metabolism in cancer	5	1.45349	0.0340903	PDHA1, SLC2A1, PDHB, RAF1, HK2	168	69	9396	4.0528	0.99974	0.386357	0.3685
KEGG_PATHWAY	mmu00620	Pyruvate metabolism	4	1.16279	0.0429428	PDHA1, AKR1A1, PDHB, FH1	168	44	9396	5.08442	0.999971	0.450691	0.429861
KEGG_PATHWAY	mmu04218	Cellular senescence	8	2.32558	0.0435542	SMAD2, CCNB1, CDKN2A, SERPINE1, VDAC1, RAF1, NFKB1, PPID	168	182	9396	2.4584	0.999975	0.450691	0.429861
