# Supplementary material for: The Role of Heat-Induced Stress Granules in the Blood–Testis Barrier of Mice
Source: Int J Mol Sci. 2024 Mar 25;25(7):3637. doi: 10.3390/ijms25073637 (PMC11011666; doi:10.3390/ijms25073637)
Supplement: Supplementary file 1 [file ijms-25-03637-s001.zip › Table S4.xlsx]

## Sheet: siRNA sequence
Name	sense（5'-3'）	antisense（5'-3'）
siG3bp1	GUUGACAAGUCGGAACUGATT	UCAGUUCCGACUUGUCAACTT
siG3bp2	GCGAUGACCGCAGGGAUAUTT	AUAUCCCUGCGGUCAUCGCTT
siUbap2	GCUUCCUGCUUACCCGAUUTT	AAUCGGGUAAGCAGGAAGCTT

## Sheet: RT-PCR primer
Name	sense（5'-3'）	antisense（5'-3'）
siNC	UUCUCCGAACGUGUCACGUTT	ACGUGACACGUUCGGAGAATT
siG3bp1	AAAGCGATGGTTATGGAGAA	CCGTGGGCATAGGAAGAGT
siG3bp2	CCATGTTAAAGCACCAGTC	GGCAAGTTACCAACGAAA
siUbap2	GAGAATGGGATTGACTGCA	GCTTTGAGCGGAGAACCT

## Sheet: clone primer
Gene name	sense（5'-3'）	antisense（5'-3'）
G3bp1	GCTCTAGAGATGGTTATGGAGAAGCCTAG	CGCGGATCCTTCTGCCTTGGAGTTGTAATCC
Elavl2	AATTGGCGCGCCATGGCAGTCAGACTGTGTGA	GGCCTTAATTAATTAGGCTTTGTGCGTTTTGT
Lsm14b	AATTGGCGCGCCATGAGCGGCTCGTCCGGCA	GGCCTTAATTAATTATACCCGGCCAGTCCCAG
Psmd2	AATTGGCGCGCCATGGAGGAGGGTGGACGAGA	GGCCTTAATTAATCAAAGATCATAGTTGGGGT
Ptges3	AATTGGCGCGCCATGCAGCCTGCTTCTGCAA	GGCCTTAATTAATTACTCCAGATCTGGCATCT
Rnf214	AATTGGCGCGCCATGGCGGCCTCTGAGGTA	GGCCTTAATTAATCACATGGTAGAAGAAAATG
Tex30	AATTGGCGCGCCATGAGTCATACAGAGGTTAA	GGCCTTAATTAATTATTTCTTGTCCATTTCAG
Ubap2	AATTGGCGCGCCATGATGACTTCTGTGAGCAA	GGCCTTAATTAACTAGTTTGTCCAGTATGGAG
